# Supplementary material for: Predicting ionizing radiation exposure using biochemically-inspired genomic machine learning
Source: F1000Res. 2018 Jun 15;7:233. Originally published 2018 Feb 27. [Version 2] doi: 10.12688/f1000research.14048.2 (PMC5981198; doi:10.12688/f1000research.14048.2)
Supplement: Supplementary file 1 [file f1000research-7-16666-s0000.tgz]

Archive with 1 entries (1 files):
- 66e587d3-6402-4a9d-bc1b-907a3186a660.xlsx
