# Supplementary material for: Predicting ionizing radiation exposure using biochemically-inspired genomic machine learning
Source: F1000Res. 2018 Jun 15;7:233. Originally published 2018 Feb 27. [Version 2] doi: 10.12688/f1000research.14048.2 (PMC5981198; doi:10.12688/f1000research.14048.2)
Supplement: Supplementary file 1 [file f1000research-7-16666-s0000.tgz › 66e587d3-6402-4a9d-bc1b-907a3186a660.xlsx]

## Sheet: Alphabetical
Gene	Link	Effect	Title of Paper
ABCA1	http://journals.plos.org/plosone/article?id=10.1371/journal.pone.0029597	significantly upregulated in response to gamma radiation; caveat: differentially regulated in trypanosomes, not humans	Capture of neuroepithelial-like stem cells from pluripotent stem cells provides a versatile system for in vitro production of human neurons
ACLY	http://www.pnas.org/content/98/9/5240.long#ref-100	highly expressed in D. radiodurans, a bacterium highly resistant to ionizing radiation	Predicted highly expressed and putative alien genes of Deinococcus radiodurans and implications for resistance to ionizing radiation damage
ACO1	http://www.pnas.org/content/98/9/5240.long#ref-100	highly expressed in D. radiodurans, a bacterium highly resistant to ionizing radiation	Predicted highly expressed and putative alien genes of Deinococcus radiodurans and implications for resistance to ionizing radiation damage
ACO2	http://www.pnas.org/content/98/9/5240.long#ref-100	highly expressed in D. radiodurans, a bacterium highly resistant to ionizing radiation	Predicted highly expressed and putative alien genes of Deinococcus radiodurans and implications for resistance to ionizing radiation damage
ACSS1	https://www.ncbi.nlm.nih.gov/pmc/articles/PMC2271127/	gene signature that distinguishes radiation response in C57B16 mice	Gene expression signatures of radiation response are specific, durable, and accurate in mice and humans
ACTA1	https://www.ncbi.nlm.nih.gov/pmc/articles/PMC2271127/	gene signature that distinguishes radiation response in BALB/c mice	Gene expression signatures of radiation response are specific, durable, and accurate in mice and humans
ACTA2	https://bmcmedgenomics.biomedcentral.com/articles/10.1186/1755-8794-7-43	genes differentially expressed in peripheral blood mononuclear cells after exposure to different doses of UV and Xray radiation	Identification of gene-based responses in human blood cells exposed to alpha particle radiation
ACTB	https://www.ncbi.nlm.nih.gov/pmc/articles/PMC2271127/	gene signature that distinguishes radiation response in BALB/c mice	Gene expression signatures of radiation response are specific, durable, and accurate in mice and humans
ACTC1	https://www.ncbi.nlm.nih.gov/pmc/articles/PMC2271127/	gene signature that distinguishes radiation response in BALB/c mice	Gene expression signatures of radiation response are specific, durable, and accurate in mice and humans
ACTG1	https://www.ncbi.nlm.nih.gov/pmc/articles/PMC2271127/	gene signature that distinguishes radiation response in BALB/c mice	Gene expression signatures of radiation response are specific, durable, and accurate in mice and humans
ACTG2	https://www.ncbi.nlm.nih.gov/pmc/articles/PMC2271127/	gene signature that distinguishes radiation response in BALB/c mice	Gene expression signatures of radiation response are specific, durable, and accurate in mice and humans
ADH1A	http://journals.plos.org/plosone/article?id=10.1371/journal.pone.0029597	significantly upregulated in response to gamma radiation; caveat: differentially regulated in trypanosomes, not humans	Capture of neuroepithelial-like stem cells from pluripotent stem cells provides a versatile system for in vitro production of human neurons
ADH1B	http://journals.plos.org/plosone/article?id=10.1371/journal.pone.0029597	significantly upregulated in response to gamma radiation; caveat: differentially regulated in trypanosomes, not humans	Capture of neuroepithelial-like stem cells from pluripotent stem cells provides a versatile system for in vitro production of human neurons
ADH1C	http://journals.plos.org/plosone/article?id=10.1371/journal.pone.0029597	significantly upregulated in response to gamma radiation; caveat: differentially regulated in trypanosomes, not humans	Capture of neuroepithelial-like stem cells from pluripotent stem cells provides a versatile system for in vitro production of human neurons
ADSSL1	https://www.ncbi.nlm.nih.gov/pmc/articles/PMC1845155/	gene signature that distinguishes radiation exposure in mice	Gene expression signatures that predict radiation exposure in mice and humans
AEN	https://bmcmedgenomics.biomedcentral.com/articles/10.1186/1755-8794-7-43	genes differentially expressed in peripheral blood mononuclear cells after exposure to different doses of UV and Xray radiation	Identification of gene-based responses in human blood cells exposed to alpha particle radiation
AFF4	https://www.nature.com/bjc/journal/v107/n6/full/bjc2012302a.html	upregulated in normal epithelial tissue vs irradiated epithelial tissue	A gene expression signature distinguishes normal tissues of sporadic and radiation-induced papillary thyroid carcinomas
AGO1	https://www.ncbi.nlm.nih.gov/pmc/articles/PMC1845155/	gene signature that distinguishes radiation exposure in mice	Gene expression signatures that predict radiation exposure in mice and humans
AHCYL2	https://www.nature.com/bjc/journal/v107/n6/full/bjc2012302a.html	upregulated in normal epithelial tissue vs irradiated epithelial tissue	A gene expression signature distinguishes normal tissues of sporadic and radiation-induced papillary thyroid carcinomas
AKT1	http://journals.plos.org/plosone/article?id=10.1371/journal.pone.0029597	significantly upregulated in response to gamma radiation; caveat: differentially regulated in trypanosomes, not humans	Capture of neuroepithelial-like stem cells from pluripotent stem cells provides a versatile system for in vitro production of human neurons
AKT2	https://www.nature.com/bjc/journal/v107/n6/full/bjc2012302a.html	upregulated in normal epithelial tissue vs irradiated epithelial tissue	A gene expression signature distinguishes normal tissues of sporadic and radiation-induced papillary thyroid carcinomas
AKT3	http://journals.plos.org/plosone/article?id=10.1371/journal.pone.0029597	significantly upregulated in response to gamma radiation; caveat: differentially regulated in trypanosomes, not humans	Capture of neuroepithelial-like stem cells from pluripotent stem cells provides a versatile system for in vitro production of human neurons
ALDH1A1	https://academic.oup.com/ee/article-lookup/doi/10.1603/EN12319	genes differentially expressed in Drosophila regulated by UVA radiation stress	Identification and transcriptional profiling of differentially expressed genes associated with response to UVA radiation in Drosophila melanogaster
ALDH1A2	https://academic.oup.com/ee/article-lookup/doi/10.1603/EN12319	genes differentially expressed in Drosophila regulated by UVA radiation stress	Identification and transcriptional profiling of differentially expressed genes associated with response to UVA radiation in Drosophila melanogaster
ALDH1A3	https://academic.oup.com/ee/article-lookup/doi/10.1603/EN12319	genes differentially expressed in Drosophila regulated by UVA radiation stress	Identification and transcriptional profiling of differentially expressed genes associated with response to UVA radiation in Drosophila melanogaster
ALDH2	https://academic.oup.com/ee/article-lookup/doi/10.1603/EN12319	genes differentially expressed in Drosophila regulated by UVA radiation stress	Identification and transcriptional profiling of differentially expressed genes associated with response to UVA radiation in Drosophila melanogaster
ALDH3A1	https://academic.oup.com/ee/article-lookup/doi/10.1603/EN12319	genes differentially expressed in Drosophila regulated by UVA radiation stress	Identification and transcriptional profiling of differentially expressed genes associated with response to UVA radiation in Drosophila melanogaster
ALDH3A2	https://academic.oup.com/ee/article-lookup/doi/10.1603/EN12319	genes differentially expressed in Drosophila regulated by UVA radiation stress	Identification and transcriptional profiling of differentially expressed genes associated with response to UVA radiation in Drosophila melanogaster
ALDH3B1	https://academic.oup.com/ee/article-lookup/doi/10.1603/EN12319	genes differentially expressed in Drosophila regulated by UVA radiation stress	Identification and transcriptional profiling of differentially expressed genes associated with response to UVA radiation in Drosophila melanogaster
ALDH3B2	https://academic.oup.com/ee/article-lookup/doi/10.1603/EN12319	genes differentially expressed in Drosophila regulated by UVA radiation stress	Identification and transcriptional profiling of differentially expressed genes associated with response to UVA radiation in Drosophila melanogaster
ALDH4A1	https://academic.oup.com/ee/article-lookup/doi/10.1603/EN12319	genes differentially expressed in Drosophila regulated by UVA radiation stress	Identification and transcriptional profiling of differentially expressed genes associated with response to UVA radiation in Drosophila melanogaster
ALDH9A1	https://academic.oup.com/ee/article-lookup/doi/10.1603/EN12319	genes differentially expressed in Drosophila regulated by UVA radiation stress	Identification and transcriptional profiling of differentially expressed genes associated with response to UVA radiation in Drosophila melanogaster
ALDOA	http://www.pnas.org/content/98/9/5240.long#ref-100	highly expressed in D. radiodurans, a bacterium highly resistant to ionizing radiation	Predicted highly expressed and putative alien genes of Deinococcus radiodurans and implications for resistance to ionizing radiation damage
ALDOB	http://www.pnas.org/content/98/9/5240.long#ref-100	highly expressed in D. radiodurans, a bacterium highly resistant to ionizing radiation	Predicted highly expressed and putative alien genes of Deinococcus radiodurans and implications for resistance to ionizing radiation damage
ALDOC	http://www.pnas.org/content/98/9/5240.long#ref-100	highly expressed in D. radiodurans, a bacterium highly resistant to ionizing radiation	Predicted highly expressed and putative alien genes of Deinococcus radiodurans and implications for resistance to ionizing radiation damage
ALKBH1	http://science.sciencemag.org/content/291/5507/1284.full	human DNA repair gene database	Human DNA Repair Genes
ALKBH2	http://science.sciencemag.org/content/291/5507/1284.full	human DNA repair gene database	Human DNA Repair Genes
ALKBH3	http://science.sciencemag.org/content/291/5507/1284.full	human DNA repair gene database	Human DNA Repair Genes
ALKBH4	http://science.sciencemag.org/content/291/5507/1284.full	human DNA repair gene database	Human DNA Repair Genes
ALKBH5	http://science.sciencemag.org/content/291/5507/1284.full	human DNA repair gene database	Human DNA Repair Genes
ALKBH6	http://science.sciencemag.org/content/291/5507/1284.full	human DNA repair gene database	Human DNA Repair Genes
ALKBH7	http://science.sciencemag.org/content/291/5507/1284.full	human DNA repair gene database	Human DNA Repair Genes
ALKBH8	http://science.sciencemag.org/content/291/5507/1284.full	human DNA repair gene database	Human DNA Repair Genes
ALOX5AP	https://www.ncbi.nlm.nih.gov/pmc/articles/PMC1845155/	gene signature that distinguishes radiation exposure in mice	Gene expression signatures that predict radiation exposure in mice and humans
AMDHD2	http://journals.plos.org/plosone/article?id=10.1371/journal.pone.0029597	significantly upregulated in response to gamma radiation; caveat: differentially regulated in trypanosomes, not humans	Capture of neuroepithelial-like stem cells from pluripotent stem cells provides a versatile system for in vitro production of human neurons
ANKRA2	http://www.tandfonline.com/doi/full/10.3109/09553002.2010.519424	significantly up-regulated genes in irradiated lymphocytes	Gene expression following ionising radiation: identification of biomarkers for dose estimation and prediction of individual response
ANXA4	https://bmcmedgenomics.biomedcentral.com/articles/10.1186/1755-8794-7-43	genes differentially expressed in peripheral blood mononuclear cells after exposure to different doses of UV and Xray radiation	Identification of gene-based responses in human blood cells exposed to alpha particle radiation
AP1S3	https://www.nature.com/bjc/journal/v107/n6/full/bjc2012302a.html	upregulated in normal epithelial tissue vs irradiated epithelial tissue	A gene expression signature distinguishes normal tissues of sporadic and radiation-induced papillary thyroid carcinomas
APEX1	http://science.sciencemag.org/content/291/5507/1284.full	human DNA repair gene database	Human DNA Repair Genes
APEX2	http://science.sciencemag.org/content/291/5507/1284.full	human DNA repair gene database	Human DNA Repair Genes
APOBEC3H	https://bmcmedgenomics.biomedcentral.com/articles/10.1186/1755-8794-7-43	genes differentially expressed in peripheral blood mononuclear cells after exposure to different doses of UV and Xray radiation	Identification of gene-based responses in human blood cells exposed to alpha particle radiation
APTX	https://www.ncbi.nlm.nih.gov/pmc/articles/PMC3013684/	REPAIRtoire - comprehensive database for DNA damage and repair genes	REPAIRtoire - a database of DNA repair pathways
ARHGEF1	https://www.ncbi.nlm.nih.gov/pmc/articles/PMC1845155/	gene signature that distinguishes radiation exposure in mice	Gene expression signatures that predict radiation exposure in mice and humans
ARHGEF3	https://bmcmedgenomics.biomedcentral.com/articles/10.1186/1755-8794-7-43	genes differentially expressed in peripheral blood mononuclear cells after exposure to different doses of UV and Xray radiation	Identification of gene-based responses in human blood cells exposed to alpha particle radiation
ARL6IP1	http://www.tandfonline.com/doi/full/10.3109/09553002.2010.519424	significantly upregulated in whole blood	Gene expression following ionising radiation: identification of biomarkers for dose estimation and prediction of individual response
ARPC1A	http://journals.plos.org/plosone/article?id=10.1371/journal.pone.0029597	significantly upregulated in response to gamma radiation; caveat: differentially regulated in trypanosomes, not humans	Capture of neuroepithelial-like stem cells from pluripotent stem cells provides a versatile system for in vitro production of human neurons
ARPC1B	http://journals.plos.org/plosone/article?id=10.1371/journal.pone.0029597	significantly upregulated in response to gamma radiation; caveat: differentially regulated in trypanosomes, not humans	Capture of neuroepithelial-like stem cells from pluripotent stem cells provides a versatile system for in vitro production of human neurons
ARPC2	http://journals.plos.org/plosone/article?id=10.1371/journal.pone.0029597	significantly upregulated in response to gamma radiation; caveat: differentially regulated in trypanosomes, not humans	Capture of neuroepithelial-like stem cells from pluripotent stem cells provides a versatile system for in vitro production of human neurons
ARPC3	http://journals.plos.org/plosone/article?id=10.1371/journal.pone.0029597	significantly upregulated in response to gamma radiation; caveat: differentially regulated in trypanosomes, not humans	Capture of neuroepithelial-like stem cells from pluripotent stem cells provides a versatile system for in vitro production of human neurons
ARPC4	http://journals.plos.org/plosone/article?id=10.1371/journal.pone.0029597	significantly upregulated in response to gamma radiation; caveat: differentially regulated in trypanosomes, not humans	Capture of neuroepithelial-like stem cells from pluripotent stem cells provides a versatile system for in vitro production of human neurons
ARPC5	http://journals.plos.org/plosone/article?id=10.1371/journal.pone.0029597	significantly upregulated in response to gamma radiation; caveat: differentially regulated in trypanosomes, not humans	Capture of neuroepithelial-like stem cells from pluripotent stem cells provides a versatile system for in vitro production of human neurons
ARPC5L	http://journals.plos.org/plosone/article?id=10.1371/journal.pone.0029597	significantly upregulated in response to gamma radiation; caveat: differentially regulated in trypanosomes, not humans	Capture of neuroepithelial-like stem cells from pluripotent stem cells provides a versatile system for in vitro production of human neurons
ASCC3	https://bmcmedgenomics.biomedcentral.com/articles/10.1186/1755-8794-7-43	genes differentially expressed in peripheral blood mononuclear cells after exposure to different doses of UV and Xray radiation	Identification of gene-based responses in human blood cells exposed to alpha particle radiation
ASTN2	https://bmcmedgenomics.biomedcentral.com/articles/10.1186/1755-8794-7-43	genes differentially expressed in peripheral blood mononuclear cells after exposure to different doses of UV and Xray radiation	Identification of gene-based responses in human blood cells exposed to alpha particle radiation
ATF3	http://www.tandfonline.com/doi/full/10.3109/09553002.2010.519424	significantly up-regulated genes in irradiated lymphocytes	Gene expression following ionising radiation: identification of biomarkers for dose estimation and prediction of individual response
ATG4A	http://journals.plos.org/plosone/article?id=10.1371/journal.pone.0029597	significantly downregulated in response to gamma radiation; caveat: differentially expressed in trypanosomes, not humans	Capture of neuroepithelial-like stem cells from pluripotent stem cells provides a versatile system for in vitro production of human neurons
ATG4B	http://journals.plos.org/plosone/article?id=10.1371/journal.pone.0029597	significantly downregulated in response to gamma radiation; caveat: differentially expressed in trypanosomes, not humans	Capture of neuroepithelial-like stem cells from pluripotent stem cells provides a versatile system for in vitro production of human neurons
ATG4C	http://journals.plos.org/plosone/article?id=10.1371/journal.pone.0029597	significantly downregulated in response to gamma radiation; caveat: differentially expressed in trypanosomes, not humans	Capture of neuroepithelial-like stem cells from pluripotent stem cells provides a versatile system for in vitro production of human neurons
ATG4D	http://journals.plos.org/plosone/article?id=10.1371/journal.pone.0029597	significantly downregulated in response to gamma radiation; caveat: differentially expressed in trypanosomes, not humans	Capture of neuroepithelial-like stem cells from pluripotent stem cells provides a versatile system for in vitro production of human neurons
ATM	http://science.sciencemag.org/content/291/5507/1284.full	human DNA repair gene database	Human DNA Repair Genes
ATP5A1	http://www.pnas.org/content/98/9/5240.long#ref-100	highly expressed in D. radiodurans, a bacterium highly resistant to ionizing radiation	Predicted highly expressed and putative alien genes of Deinococcus radiodurans and implications for resistance to ionizing radiation damage
ATP5A1P1	http://www.pnas.org/content/98/9/5240.long#ref-100	highly expressed in D. radiodurans, a bacterium highly resistant to ionizing radiation	Predicted highly expressed and putative alien genes of Deinococcus radiodurans and implications for resistance to ionizing radiation damage
ATP5A1P2	http://www.pnas.org/content/98/9/5240.long#ref-100	highly expressed in D. radiodurans, a bacterium highly resistant to ionizing radiation	Predicted highly expressed and putative alien genes of Deinococcus radiodurans and implications for resistance to ionizing radiation damage
ATP5A1P3	http://www.pnas.org/content/98/9/5240.long#ref-100	highly expressed in D. radiodurans, a bacterium highly resistant to ionizing radiation	Predicted highly expressed and putative alien genes of Deinococcus radiodurans and implications for resistance to ionizing radiation damage
ATP5B	http://www.pnas.org/content/98/9/5240.long#ref-100	highly expressed in D. radiodurans, a bacterium highly resistant to ionizing radiation	Predicted highly expressed and putative alien genes of Deinococcus radiodurans and implications for resistance to ionizing radiation damage
ATP5C1	http://www.pnas.org/content/98/9/5240.long#ref-100	highly expressed in D. radiodurans, a bacterium highly resistant to ionizing radiation	Predicted highly expressed and putative alien genes of Deinococcus radiodurans and implications for resistance to ionizing radiation damage
ATP5D	http://www.pnas.org/content/98/9/5240.long#ref-100	highly expressed in D. radiodurans, a bacterium highly resistant to ionizing radiation	Predicted highly expressed and putative alien genes of Deinococcus radiodurans and implications for resistance to ionizing radiation damage
ATP5E	http://www.pnas.org/content/98/9/5240.long#ref-100	highly expressed in D. radiodurans, a bacterium highly resistant to ionizing radiation	Predicted highly expressed and putative alien genes of Deinococcus radiodurans and implications for resistance to ionizing radiation damage
ATP5G1	http://www.pnas.org/content/98/9/5240.long#ref-100	highly expressed in D. radiodurans, a bacterium highly resistant to ionizing radiation	Predicted highly expressed and putative alien genes of Deinococcus radiodurans and implications for resistance to ionizing radiation damage
ATP5H	http://www.pnas.org/content/98/9/5240.long#ref-100	highly expressed in D. radiodurans, a bacterium highly resistant to ionizing radiation	Predicted highly expressed and putative alien genes of Deinococcus radiodurans and implications for resistance to ionizing radiation damage
ATP5I	http://www.pnas.org/content/98/9/5240.long#ref-100	highly expressed in D. radiodurans, a bacterium highly resistant to ionizing radiation	Predicted highly expressed and putative alien genes of Deinococcus radiodurans and implications for resistance to ionizing radiation damage
ATP5J	http://www.pnas.org/content/98/9/5240.long#ref-100	highly expressed in D. radiodurans, a bacterium highly resistant to ionizing radiation	Predicted highly expressed and putative alien genes of Deinococcus radiodurans and implications for resistance to ionizing radiation damage
ATP5L	http://www.pnas.org/content/98/9/5240.long#ref-100	highly expressed in D. radiodurans, a bacterium highly resistant to ionizing radiation	Predicted highly expressed and putative alien genes of Deinococcus radiodurans and implications for resistance to ionizing radiation damage
ATP5L2	http://www.pnas.org/content/98/9/5240.long#ref-100	highly expressed in D. radiodurans, a bacterium highly resistant to ionizing radiation	Predicted highly expressed and putative alien genes of Deinococcus radiodurans and implications for resistance to ionizing radiation damage
ATP5O	http://www.pnas.org/content/98/9/5240.long#ref-100	highly expressed in D. radiodurans, a bacterium highly resistant to ionizing radiation	Predicted highly expressed and putative alien genes of Deinococcus radiodurans and implications for resistance to ionizing radiation damage
ATP5S	http://www.pnas.org/content/98/9/5240.long#ref-100	highly expressed in D. radiodurans, a bacterium highly resistant to ionizing radiation	Predicted highly expressed and putative alien genes of Deinococcus radiodurans and implications for resistance to ionizing radiation damage
ATP5SL	http://www.pnas.org/content/98/9/5240.long#ref-100	highly expressed in D. radiodurans, a bacterium highly resistant to ionizing radiation	Predicted highly expressed and putative alien genes of Deinococcus radiodurans and implications for resistance to ionizing radiation damage
ATP6V0A1	http://journals.plos.org/plosone/article?id=10.1371/journal.pone.0029597	significantly downregulated in response to gamma radiation; caveat: differentially expressed in trypanosomes, not humans	Capture of neuroepithelial-like stem cells from pluripotent stem cells provides a versatile system for in vitro production of human neurons
ATP6V0A2	http://journals.plos.org/plosone/article?id=10.1371/journal.pone.0029597	significantly downregulated in response to gamma radiation; caveat: differentially expressed in trypanosomes, not humans	Capture of neuroepithelial-like stem cells from pluripotent stem cells provides a versatile system for in vitro production of human neurons
ATP6V0A4	http://journals.plos.org/plosone/article?id=10.1371/journal.pone.0029597	significantly downregulated in response to gamma radiation; caveat: differentially expressed in trypanosomes, not humans	Capture of neuroepithelial-like stem cells from pluripotent stem cells provides a versatile system for in vitro production of human neurons
ATR	http://www.pnas.org/content/98/22/12608.long#sec-10	confers UV sensitivity when mutated or deleted	A genome-wide screen in Saccharomyces cerevisiae for genes affecting UV radiation sensitivity
ATRIP	https://www.ncbi.nlm.nih.gov/pmc/articles/PMC3013684/	REPAIRtoire - comprehensive database for DNA damage and repair genes	REPAIRtoire - a database of DNA repair pathways
B3GAT3	https://www.ncbi.nlm.nih.gov/pmc/articles/PMC2271127/	gene signature that distinguishes radiation response in C57B16 mice	Gene expression signatures of radiation response are specific, durable, and accurate in mice and humans
BANK1	http://www.tandfonline.com/doi/full/10.3109/09553002.2010.519424	significantly downregulated in whole blood	Gene expression following ionising radiation: identification of biomarkers for dose estimation and prediction of individual response
BAX	https://bmcmedgenomics.biomedcentral.com/articles/10.1186/1755-8794-7-43	genes differentially expressed in peripheral blood mononuclear cells after exposure to different doses of UV and Xray radiation	Identification of gene-based responses in human blood cells exposed to alpha particle radiation
BBC3	https://www.ncbi.nlm.nih.gov/pmc/articles/PMC1845155/	gene signature that distinguishes radiation exposure in humans	Gene expression signatures that predict radiation exposure in mice and humans
BCAR3	https://www.ncbi.nlm.nih.gov/pmc/articles/PMC2271127/	gene signature that distinguishes radiation response in C57B16 mice	Gene expression signatures of radiation response are specific, durable, and accurate in mice and humans
BCDIN3D	https://www.ncbi.nlm.nih.gov/pmc/articles/PMC1845155/	gene signature that distinguishes radiation exposure in mice	Gene expression signatures that predict radiation exposure in mice and humans
BCL2	https://www.ncbi.nlm.nih.gov/pubmed/9008207	overexpression is correlated with resistance to radiation in normal human uroepithelium	Further investigation of the response of human uroepithelium to low doses of cobalt-60 gamma radiation
BCL2L2	https://www.nature.com/bjc/journal/v107/n6/full/bjc2012302a.html	upregulated in normal epithelial tissue vs irradiated epithelial tissue	A gene expression signature distinguishes normal tissues of sporadic and radiation-induced papillary thyroid carcinomas
BIN3	https://www.ncbi.nlm.nih.gov/pmc/articles/PMC1845155/	gene signature that distinguishes radiation exposure in mice	Gene expression signatures that predict radiation exposure in mice and humans
BLM	http://science.sciencemag.org/content/291/5507/1284.full	human DNA repair gene database	Human DNA Repair Genes
BLNK	https://www.ncbi.nlm.nih.gov/pmc/articles/PMC2271127/	gene signature that distinguishes radiation response in BALB/c mice	Gene expression signatures of radiation response are specific, durable, and accurate in mice and humans
BLOC1S2	http://www.tandfonline.com/doi/full/10.3109/09553002.2010.519424	significantly up-regulated genes in irradiated lymphocytes	Gene expression following ionising radiation: identification of biomarkers for dose estimation and prediction of individual response
BNIP3	http://www.tandfonline.com/doi/full/10.3109/09553002.2010.519424	significantly downregulated in irradiated lymphocytes	Gene expression following ionising radiation: identification of biomarkers for dose estimation and prediction of individual response
BRCA1	http://science.sciencemag.org/content/291/5507/1284.full	human DNA repair gene database	Human DNA Repair Genes
BRCA2	http://science.sciencemag.org/content/291/5507/1284.full	human DNA repair gene database	Human DNA Repair Genes
BTG3	https://www.ncbi.nlm.nih.gov/pmc/articles/PMC1845155/	gene signature that distinguishes radiation exposure in mice	Gene expression signatures that predict radiation exposure in mice and humans
BUB1	http://www.tandfonline.com/doi/full/10.3109/09553002.2010.519424	significantly downregulated in irradiated lymphocytes	Gene expression following ionising radiation: identification of biomarkers for dose estimation and prediction of individual response
C11ORF24	http://www.tandfonline.com/doi/full/10.3109/09553002.2010.519424	significantly up-regulated genes in irradiated lymphocytes	Gene expression following ionising radiation: identification of biomarkers for dose estimation and prediction of individual response
C12ORF5	http://www.tandfonline.com/doi/full/10.3109/09553002.2010.519424	significantly up-regulated genes in irradiated lymphocytes	Gene expression following ionising radiation: identification of biomarkers for dose estimation and prediction of individual response
C5ORF22	https://www.nature.com/bjc/journal/v107/n6/full/bjc2012302a.html	upregulated in normal epithelial tissue vs irradiated epithelial tissue	A gene expression signature distinguishes normal tissues of sporadic and radiation-induced papillary thyroid carcinomas
CAD	http://journals.plos.org/plosone/article?id=10.1371/journal.pone.0029597	significantly upregulated in response to gamma radiation; caveat: differentially regulated in trypanosomes, not humans	Capture of neuroepithelial-like stem cells from pluripotent stem cells provides a versatile system for in vitro production of human neurons
CALD1	https://www.nature.com/bjc/journal/v107/n6/full/bjc2012302a.html	upregulated in normal epithelial tissue vs irradiated epithelial tissue	A gene expression signature distinguishes normal tissues of sporadic and radiation-induced papillary thyroid carcinomas
CAT	http://www.pnas.org/content/98/9/5240.long#ref-100	highly expressed in D. radiodurans, a bacterium highly resistant to ionizing radiation	Predicted highly expressed and putative alien genes of Deinococcus radiodurans and implications for resistance to ionizing radiation damage
CBLN2	http://www.tandfonline.com/doi/full/10.3109/09553002.2010.519424	significantly downregulated in irradiated lymphocytes	Gene expression following ionising radiation: identification of biomarkers for dose estimation and prediction of individual response
CC2D1B	https://www.ncbi.nlm.nih.gov/pmc/articles/PMC1845155/	gene signature that distinguishes radiation exposure in mice	Gene expression signatures that predict radiation exposure in mice and humans
CCDC90B	https://bmcmedgenomics.biomedcentral.com/articles/10.1186/1755-8794-7-43	genes differentially expressed in peripheral blood mononuclear cells after exposure to different doses of UV and Xray radiation	Identification of gene-based responses in human blood cells exposed to alpha particle radiation
CCNA1	http://journals.plos.org/plosone/article?id=10.1371/journal.pone.0029597	significantly upregulated in response to gamma radiation; caveat: differentially regulated in trypanosomes, not humans	Capture of neuroepithelial-like stem cells from pluripotent stem cells provides a versatile system for in vitro production of human neurons
CCNA2	http://www.tandfonline.com/doi/full/10.3109/09553002.2010.519424	significantly downregulated in irradiated lymphocytes	Gene expression following ionising radiation: identification of biomarkers for dose estimation and prediction of individual response
CCNB1	http://journals.plos.org/plosone/article?id=10.1371/journal.pone.0029597	significantly upregulated in response to gamma radiation; caveat: differentially regulated in trypanosomes, not humans	Capture of neuroepithelial-like stem cells from pluripotent stem cells provides a versatile system for in vitro production of human neurons
CCNB2	http://journals.plos.org/plosone/article?id=10.1371/journal.pone.0029597	significantly upregulated in response to gamma radiation; caveat: differentially regulated in trypanosomes, not humans	Capture of neuroepithelial-like stem cells from pluripotent stem cells provides a versatile system for in vitro production of human neurons
CCNB3	http://journals.plos.org/plosone/article?id=10.1371/journal.pone.0029597	significantly upregulated in response to gamma radiation; caveat: differentially regulated in trypanosomes, not humans	Capture of neuroepithelial-like stem cells from pluripotent stem cells provides a versatile system for in vitro production of human neurons
CCNC	http://journals.plos.org/plosone/article?id=10.1371/journal.pone.0029597	significantly upregulated in response to gamma radiation; caveat: differentially regulated in trypanosomes, not humans	Capture of neuroepithelial-like stem cells from pluripotent stem cells provides a versatile system for in vitro production of human neurons
CCND1	http://journals.plos.org/plosone/article?id=10.1371/journal.pone.0029597	significantly upregulated in response to gamma radiation; caveat: differentially regulated in trypanosomes, not humans	Capture of neuroepithelial-like stem cells from pluripotent stem cells provides a versatile system for in vitro production of human neurons
CCND2	http://journals.plos.org/plosone/article?id=10.1371/journal.pone.0029597	significantly upregulated in response to gamma radiation; caveat: differentially regulated in trypanosomes, not humans	Capture of neuroepithelial-like stem cells from pluripotent stem cells provides a versatile system for in vitro production of human neurons
CCND3	http://journals.plos.org/plosone/article?id=10.1371/journal.pone.0029597	significantly upregulated in response to gamma radiation; caveat: differentially regulated in trypanosomes, not humans	Capture of neuroepithelial-like stem cells from pluripotent stem cells provides a versatile system for in vitro production of human neurons
CCNE1	http://journals.plos.org/plosone/article?id=10.1371/journal.pone.0029597	significantly upregulated in response to gamma radiation; caveat: differentially regulated in trypanosomes, not humans	Capture of neuroepithelial-like stem cells from pluripotent stem cells provides a versatile system for in vitro production of human neurons
CCNE2	http://journals.plos.org/plosone/article?id=10.1371/journal.pone.0029597	significantly upregulated in response to gamma radiation; caveat: differentially regulated in trypanosomes, not humans	Capture of neuroepithelial-like stem cells from pluripotent stem cells provides a versatile system for in vitro production of human neurons
CCNF	http://journals.plos.org/plosone/article?id=10.1371/journal.pone.0029597	significantly upregulated in response to gamma radiation; caveat: differentially regulated in trypanosomes, not humans	Capture of neuroepithelial-like stem cells from pluripotent stem cells provides a versatile system for in vitro production of human neurons
CCNG1	http://www.tandfonline.com/doi/full/10.3109/09553002.2010.519424	significantly up-regulated genes in irradiated lymphocytes	Gene expression following ionising radiation: identification of biomarkers for dose estimation and prediction of individual response
CCNG2	http://journals.plos.org/plosone/article?id=10.1371/journal.pone.0029597	significantly upregulated in response to gamma radiation; caveat: differentially regulated in trypanosomes, not humans	Capture of neuroepithelial-like stem cells from pluripotent stem cells provides a versatile system for in vitro production of human neurons
CCNH	http://journals.plos.org/plosone/article?id=10.1371/journal.pone.0029597	significantly upregulated in response to gamma radiation; caveat: differentially regulated in trypanosomes, not humans	Capture of neuroepithelial-like stem cells from pluripotent stem cells provides a versatile system for in vitro production of human neurons
CCNI	http://journals.plos.org/plosone/article?id=10.1371/journal.pone.0029597	significantly upregulated in response to gamma radiation; caveat: differentially regulated in trypanosomes, not humans	Capture of neuroepithelial-like stem cells from pluripotent stem cells provides a versatile system for in vitro production of human neurons
CCNJ	http://journals.plos.org/plosone/article?id=10.1371/journal.pone.0029597	significantly upregulated in response to gamma radiation; caveat: differentially regulated in trypanosomes, not humans	Capture of neuroepithelial-like stem cells from pluripotent stem cells provides a versatile system for in vitro production of human neurons
CCNK	http://journals.plos.org/plosone/article?id=10.1371/journal.pone.0029597	significantly upregulated in response to gamma radiation; caveat: differentially regulated in trypanosomes, not humans	Capture of neuroepithelial-like stem cells from pluripotent stem cells provides a versatile system for in vitro production of human neurons
CCNL1	http://journals.plos.org/plosone/article?id=10.1371/journal.pone.0029597	significantly upregulated in response to gamma radiation; caveat: differentially regulated in trypanosomes, not humans	Capture of neuroepithelial-like stem cells from pluripotent stem cells provides a versatile system for in vitro production of human neurons
CCNL2	http://journals.plos.org/plosone/article?id=10.1371/journal.pone.0029597	significantly upregulated in response to gamma radiation; caveat: differentially regulated in trypanosomes, not humans	Capture of neuroepithelial-like stem cells from pluripotent stem cells provides a versatile system for in vitro production of human neurons
CCNO	http://journals.plos.org/plosone/article?id=10.1371/journal.pone.0029597	significantly upregulated in response to gamma radiation; caveat: differentially regulated in trypanosomes, not humans	Capture of neuroepithelial-like stem cells from pluripotent stem cells provides a versatile system for in vitro production of human neurons
CCNT1	http://journals.plos.org/plosone/article?id=10.1371/journal.pone.0029597	significantly upregulated in response to gamma radiation; caveat: differentially regulated in trypanosomes, not humans	Capture of neuroepithelial-like stem cells from pluripotent stem cells provides a versatile system for in vitro production of human neurons
CCNT2	http://journals.plos.org/plosone/article?id=10.1371/journal.pone.0029597	significantly upregulated in response to gamma radiation; caveat: differentially regulated in trypanosomes, not humans	Capture of neuroepithelial-like stem cells from pluripotent stem cells provides a versatile system for in vitro production of human neurons
CCNY	http://journals.plos.org/plosone/article?id=10.1371/journal.pone.0029597	significantly upregulated in response to gamma radiation; caveat: differentially regulated in trypanosomes, not humans	Capture of neuroepithelial-like stem cells from pluripotent stem cells provides a versatile system for in vitro production of human neurons
CCT2	http://journals.plos.org/plosone/article?id=10.1371/journal.pone.0029597	significantly downregulated in response to gamma radiation; caveat: differentially expressed in trypanosomes, not humans	Capture of neuroepithelial-like stem cells from pluripotent stem cells provides a versatile system for in vitro production of human neurons
CCT3	http://journals.plos.org/plosone/article?id=10.1371/journal.pone.0029597	significantly downregulated in response to gamma radiation; caveat: differentially expressed in trypanosomes, not humans	Capture of neuroepithelial-like stem cells from pluripotent stem cells provides a versatile system for in vitro production of human neurons
CCT4	http://journals.plos.org/plosone/article?id=10.1371/journal.pone.0029597	significantly downregulated in response to gamma radiation; caveat: differentially expressed in trypanosomes, not humans	Capture of neuroepithelial-like stem cells from pluripotent stem cells provides a versatile system for in vitro production of human neurons
CCT5	http://journals.plos.org/plosone/article?id=10.1371/journal.pone.0029597	significantly downregulated in response to gamma radiation; caveat: differentially expressed in trypanosomes, not humans	Capture of neuroepithelial-like stem cells from pluripotent stem cells provides a versatile system for in vitro production of human neurons
CCT6A	http://journals.plos.org/plosone/article?id=10.1371/journal.pone.0029597	significantly downregulated in response to gamma radiation; caveat: differentially expressed in trypanosomes, not humans	Capture of neuroepithelial-like stem cells from pluripotent stem cells provides a versatile system for in vitro production of human neurons
CCT6B	http://journals.plos.org/plosone/article?id=10.1371/journal.pone.0029597	significantly downregulated in response to gamma radiation; caveat: differentially expressed in trypanosomes, not humans	Capture of neuroepithelial-like stem cells from pluripotent stem cells provides a versatile system for in vitro production of human neurons
CCT7	http://journals.plos.org/plosone/article?id=10.1371/journal.pone.0029597	significantly downregulated in response to gamma radiation; caveat: differentially expressed in trypanosomes, not humans	Capture of neuroepithelial-like stem cells from pluripotent stem cells provides a versatile system for in vitro production of human neurons
CCT8	http://journals.plos.org/plosone/article?id=10.1371/journal.pone.0029597	significantly downregulated in response to gamma radiation; caveat: differentially expressed in trypanosomes, not humans	Capture of neuroepithelial-like stem cells from pluripotent stem cells provides a versatile system for in vitro production of human neurons
CD19	https://www.ncbi.nlm.nih.gov/pmc/articles/PMC2271127/	gene signature that distinguishes radiation response in BALB/c mice	Gene expression signatures of radiation response are specific, durable, and accurate in mice and humans
CD70	https://bmcmedgenomics.biomedcentral.com/articles/10.1186/1755-8794-7-43	genes differentially expressed in peripheral blood mononuclear cells after exposure to different doses of UV and Xray radiation	Identification of gene-based responses in human blood cells exposed to alpha particle radiation
CD72	https://www.ncbi.nlm.nih.gov/pmc/articles/PMC1845155/	gene signature that distinguishes radiation exposure in mice	Gene expression signatures that predict radiation exposure in mice and humans
CD79B	https://www.ncbi.nlm.nih.gov/pmc/articles/PMC2271127/	gene signature that distinguishes radiation response in BALB/c mice	Gene expression signatures of radiation response are specific, durable, and accurate in mice and humans
CD8A	http://www.tandfonline.com/doi/full/10.3109/09553002.2010.519424	significantly downregulated in whole blood	Gene expression following ionising radiation: identification of biomarkers for dose estimation and prediction of individual response
CDC7	http://www.pnas.org/content/98/22/12608.long#sec-10	confers UV sensitivity when mutated or deleted	A genome-wide screen in Saccharomyces cerevisiae for genes affecting UV radiation sensitivity
CDK7	http://science.sciencemag.org/content/291/5507/1284.full	human DNA repair gene database	Human DNA Repair Genes
CDKN1A	https://bmcmedgenomics.biomedcentral.com/articles/10.1186/1755-8794-7-43	genes differentially expressed in peripheral blood mononuclear cells after exposure to different doses of UV and Xray radiation	Identification of gene-based responses in human blood cells exposed to alpha particle radiation
CDT1	https://www.ncbi.nlm.nih.gov/pmc/articles/PMC2271127/	gene signature that distinguishes radiation response in C57B16 mice	Gene expression signatures of radiation response are specific, durable, and accurate in mice and humans
CENPE	http://www.tandfonline.com/doi/full/10.3109/09553002.2010.519424	significantly downregulated in irradiated lymphocytes	Gene expression following ionising radiation: identification of biomarkers for dose estimation and prediction of individual response
CETN2	http://science.sciencemag.org/content/291/5507/1284.full	human DNA repair gene database	Human DNA Repair Genes
CHEK1	http://science.sciencemag.org/content/291/5507/1284.full	human DNA repair gene database	Human DNA Repair Genes
CHEK2	http://science.sciencemag.org/content/291/5507/1284.full	human DNA repair gene database	Human DNA Repair Genes
CHKB	https://www.ncbi.nlm.nih.gov/pmc/articles/PMC1845155/	gene signature that distinguishes radiation exposure in mice	Gene expression signatures that predict radiation exposure in mice and humans
CHP1	https://www.nature.com/bjc/journal/v107/n6/full/bjc2012302a.html	upregulated in normal epithelial tissue vs irradiated epithelial tissue	A gene expression signature distinguishes normal tissues of sporadic and radiation-induced papillary thyroid carcinomas
CIZ1	https://www.ncbi.nlm.nih.gov/pmc/articles/PMC1845155/	gene signature that distinguishes radiation exposure in mice	Gene expression signatures that predict radiation exposure in mice and humans
CLPX	http://www.pnas.org/content/98/9/5240.long#ref-100	highly expressed in D. radiodurans, a bacterium highly resistant to ionizing radiation	Predicted highly expressed and putative alien genes of Deinococcus radiodurans and implications for resistance to ionizing radiation damage
CNBP	https://www.ncbi.nlm.nih.gov/pmc/articles/PMC2271127/	gene signature that distinguishes radiation response in C57B16 mice	Gene expression signatures of radiation response are specific, durable, and accurate in mice and humans
COPS5	https://www.ncbi.nlm.nih.gov/pmc/articles/PMC3013684/	REPAIRtoire - comprehensive database for DNA damage and repair genes	REPAIRtoire - a database of DNA repair pathways
COX8A	https://www.ncbi.nlm.nih.gov/pmc/articles/PMC2271127/	gene signature that distinguishes radiation response in BALB/c mice	Gene expression signatures of radiation response are specific, durable, and accurate in mice and humans
CPA1	http://journals.plos.org/plosone/article?id=10.1371/journal.pone.0029597	significantly downregulated in response to gamma radiation; caveat: differentially expressed in trypanosomes, not humans	Capture of neuroepithelial-like stem cells from pluripotent stem cells provides a versatile system for in vitro production of human neurons
CPA2	http://journals.plos.org/plosone/article?id=10.1371/journal.pone.0029597	significantly downregulated in response to gamma radiation; caveat: differentially expressed in trypanosomes, not humans	Capture of neuroepithelial-like stem cells from pluripotent stem cells provides a versatile system for in vitro production of human neurons
CPA3	http://journals.plos.org/plosone/article?id=10.1371/journal.pone.0029597	significantly downregulated in response to gamma radiation; caveat: differentially expressed in trypanosomes, not humans	Capture of neuroepithelial-like stem cells from pluripotent stem cells provides a versatile system for in vitro production of human neurons
CPA4	http://journals.plos.org/plosone/article?id=10.1371/journal.pone.0029597	significantly downregulated in response to gamma radiation; caveat: differentially expressed in trypanosomes, not humans	Capture of neuroepithelial-like stem cells from pluripotent stem cells provides a versatile system for in vitro production of human neurons
CPA5	http://journals.plos.org/plosone/article?id=10.1371/journal.pone.0029597	significantly downregulated in response to gamma radiation; caveat: differentially expressed in trypanosomes, not humans	Capture of neuroepithelial-like stem cells from pluripotent stem cells provides a versatile system for in vitro production of human neurons
CPA6	http://journals.plos.org/plosone/article?id=10.1371/journal.pone.0029597	significantly downregulated in response to gamma radiation; caveat: differentially expressed in trypanosomes, not humans	Capture of neuroepithelial-like stem cells from pluripotent stem cells provides a versatile system for in vitro production of human neurons
CPB1	http://journals.plos.org/plosone/article?id=10.1371/journal.pone.0029597	significantly downregulated in response to gamma radiation; caveat: differentially expressed in trypanosomes, not humans	Capture of neuroepithelial-like stem cells from pluripotent stem cells provides a versatile system for in vitro production of human neurons
CPB2	http://journals.plos.org/plosone/article?id=10.1371/journal.pone.0029597	significantly downregulated in response to gamma radiation; caveat: differentially expressed in trypanosomes, not humans	Capture of neuroepithelial-like stem cells from pluripotent stem cells provides a versatile system for in vitro production of human neurons
CPD	http://journals.plos.org/plosone/article?id=10.1371/journal.pone.0029597	significantly downregulated in response to gamma radiation; caveat: differentially expressed in trypanosomes, not humans	Capture of neuroepithelial-like stem cells from pluripotent stem cells provides a versatile system for in vitro production of human neurons
CPE	http://journals.plos.org/plosone/article?id=10.1371/journal.pone.0029597	significantly downregulated in response to gamma radiation; caveat: differentially expressed in trypanosomes, not humans	Capture of neuroepithelial-like stem cells from pluripotent stem cells provides a versatile system for in vitro production of human neurons
CPM	http://journals.plos.org/plosone/article?id=10.1371/journal.pone.0029597	significantly downregulated in response to gamma radiation; caveat: differentially expressed in trypanosomes, not humans	Capture of neuroepithelial-like stem cells from pluripotent stem cells provides a versatile system for in vitro production of human neurons
CPN1	http://journals.plos.org/plosone/article?id=10.1371/journal.pone.0029597	significantly downregulated in response to gamma radiation; caveat: differentially expressed in trypanosomes, not humans	Capture of neuroepithelial-like stem cells from pluripotent stem cells provides a versatile system for in vitro production of human neurons
CPN2	http://journals.plos.org/plosone/article?id=10.1371/journal.pone.0029597	significantly downregulated in response to gamma radiation; caveat: differentially expressed in trypanosomes, not humans	Capture of neuroepithelial-like stem cells from pluripotent stem cells provides a versatile system for in vitro production of human neurons
CPO	http://journals.plos.org/plosone/article?id=10.1371/journal.pone.0029597	significantly downregulated in response to gamma radiation; caveat: differentially expressed in trypanosomes, not humans	Capture of neuroepithelial-like stem cells from pluripotent stem cells provides a versatile system for in vitro production of human neurons
CPQ	http://journals.plos.org/plosone/article?id=10.1371/journal.pone.0029597	significantly downregulated in response to gamma radiation; caveat: differentially expressed in trypanosomes, not humans	Capture of neuroepithelial-like stem cells from pluripotent stem cells provides a versatile system for in vitro production of human neurons
CPVL	http://journals.plos.org/plosone/article?id=10.1371/journal.pone.0029597	significantly downregulated in response to gamma radiation; caveat: differentially expressed in trypanosomes, not humans	Capture of neuroepithelial-like stem cells from pluripotent stem cells provides a versatile system for in vitro production of human neurons
CPXM1	http://journals.plos.org/plosone/article?id=10.1371/journal.pone.0029597	significantly downregulated in response to gamma radiation; caveat: differentially expressed in trypanosomes, not humans	Capture of neuroepithelial-like stem cells from pluripotent stem cells provides a versatile system for in vitro production of human neurons
CPZ	http://journals.plos.org/plosone/article?id=10.1371/journal.pone.0029597	significantly downregulated in response to gamma radiation; caveat: differentially expressed in trypanosomes, not humans	Capture of neuroepithelial-like stem cells from pluripotent stem cells provides a versatile system for in vitro production of human neurons
CS	http://www.pnas.org/content/98/9/5240.long#ref-100	highly expressed in D. radiodurans, a bacterium highly resistant to ionizing radiation	Predicted highly expressed and putative alien genes of Deinococcus radiodurans and implications for resistance to ionizing radiation damage
CTDSPL2	https://www.nature.com/bjc/journal/v107/n6/full/bjc2012302a.html	upregulated in normal epithelial tissue vs irradiated epithelial tissue	A gene expression signature distinguishes normal tissues of sporadic and radiation-induced papillary thyroid carcinomas
CTPS2	https://www.ncbi.nlm.nih.gov/pmc/articles/PMC1845155/	gene signature that distinguishes radiation exposure in mice	Gene expression signatures that predict radiation exposure in mice and humans
CUL4A	https://www.ncbi.nlm.nih.gov/pmc/articles/PMC3013684/	REPAIRtoire - comprehensive database for DNA damage and repair genes	REPAIRtoire - a database of DNA repair pathways
CXADR	https://www.nature.com/bjc/journal/v107/n6/full/bjc2012302a.html	upregulated in normal epithelial tissue vs irradiated epithelial tissue	A gene expression signature distinguishes normal tissues of sporadic and radiation-induced papillary thyroid carcinomas
CXXC1	https://www.ncbi.nlm.nih.gov/pmc/articles/PMC1845155/	gene signature that distinguishes radiation exposure in mice	Gene expression signatures that predict radiation exposure in mice and humans
CYB5R3	http://journals.plos.org/plosone/article?id=10.1371/journal.pone.0029597	significantly downregulated in response to gamma radiation; caveat: differentially expressed in trypanosomes, not humans	Capture of neuroepithelial-like stem cells from pluripotent stem cells provides a versatile system for in vitro production of human neurons
CYC1	http://journals.plos.org/plosone/article?id=10.1371/journal.pone.0029597	significantly downregulated in response to gamma radiation; caveat: differentially expressed in trypanosomes, not humans	Capture of neuroepithelial-like stem cells from pluripotent stem cells provides a versatile system for in vitro production of human neurons
CYP1A1	https://academic.oup.com/ee/article-lookup/doi/10.1603/EN12319	genes differentially expressed in Drosophila regulated by UVA radiation stress	Identification and transcriptional profiling of differentially expressed genes associated with response to UVA radiation in Drosophila melanogaster
CYP1A2	https://academic.oup.com/ee/article-lookup/doi/10.1603/EN12319	genes differentially expressed in Drosophila regulated by UVA radiation stress	Identification and transcriptional profiling of differentially expressed genes associated with response to UVA radiation in Drosophila melanogaster
CYP2A13	https://academic.oup.com/ee/article-lookup/doi/10.1603/EN12319	genes differentially expressed in Drosophila regulated by UVA radiation stress	Identification and transcriptional profiling of differentially expressed genes associated with response to UVA radiation in Drosophila melanogaster
CYP2A6	https://academic.oup.com/ee/article-lookup/doi/10.1603/EN12319	genes differentially expressed in Drosophila regulated by UVA radiation stress	Identification and transcriptional profiling of differentially expressed genes associated with response to UVA radiation in Drosophila melanogaster
CYP2A7	https://academic.oup.com/ee/article-lookup/doi/10.1603/EN12319	genes differentially expressed in Drosophila regulated by UVA radiation stress	Identification and transcriptional profiling of differentially expressed genes associated with response to UVA radiation in Drosophila melanogaster
CYP2A7P1	https://academic.oup.com/ee/article-lookup/doi/10.1603/EN12319	genes differentially expressed in Drosophila regulated by UVA radiation stress	Identification and transcriptional profiling of differentially expressed genes associated with response to UVA radiation in Drosophila melanogaster
CYP2B6	https://academic.oup.com/ee/article-lookup/doi/10.1603/EN12319	genes differentially expressed in Drosophila regulated by UVA radiation stress	Identification and transcriptional profiling of differentially expressed genes associated with response to UVA radiation in Drosophila melanogaster
CYP2B7P	https://academic.oup.com/ee/article-lookup/doi/10.1603/EN12319	genes differentially expressed in Drosophila regulated by UVA radiation stress	Identification and transcriptional profiling of differentially expressed genes associated with response to UVA radiation in Drosophila melanogaster
CYP2C18	https://academic.oup.com/ee/article-lookup/doi/10.1603/EN12319	genes differentially expressed in Drosophila regulated by UVA radiation stress	Identification and transcriptional profiling of differentially expressed genes associated with response to UVA radiation in Drosophila melanogaster
CYP2C19	https://academic.oup.com/ee/article-lookup/doi/10.1603/EN12319	genes differentially expressed in Drosophila regulated by UVA radiation stress	Identification and transcriptional profiling of differentially expressed genes associated with response to UVA radiation in Drosophila melanogaster
CYP2C8	https://academic.oup.com/ee/article-lookup/doi/10.1603/EN12319	genes differentially expressed in Drosophila regulated by UVA radiation stress	Identification and transcriptional profiling of differentially expressed genes associated with response to UVA radiation in Drosophila melanogaster
CYP2C9	https://academic.oup.com/ee/article-lookup/doi/10.1603/EN12319	genes differentially expressed in Drosophila regulated by UVA radiation stress	Identification and transcriptional profiling of differentially expressed genes associated with response to UVA radiation in Drosophila melanogaster
CYP2D6	https://academic.oup.com/ee/article-lookup/doi/10.1603/EN12319	genes differentially expressed in Drosophila regulated by UVA radiation stress	Identification and transcriptional profiling of differentially expressed genes associated with response to UVA radiation in Drosophila melanogaster
CYP2D7	https://academic.oup.com/ee/article-lookup/doi/10.1603/EN12319	genes differentially expressed in Drosophila regulated by UVA radiation stress	Identification and transcriptional profiling of differentially expressed genes associated with response to UVA radiation in Drosophila melanogaster
CYP2E1	https://academic.oup.com/ee/article-lookup/doi/10.1603/EN12319	genes differentially expressed in Drosophila regulated by UVA radiation stress	Identification and transcriptional profiling of differentially expressed genes associated with response to UVA radiation in Drosophila melanogaster
CYP2G1P	https://academic.oup.com/ee/article-lookup/doi/10.1603/EN12319	genes differentially expressed in Drosophila regulated by UVA radiation stress	Identification and transcriptional profiling of differentially expressed genes associated with response to UVA radiation in Drosophila melanogaster
CYP2G2P	https://academic.oup.com/ee/article-lookup/doi/10.1603/EN12319	genes differentially expressed in Drosophila regulated by UVA radiation stress	Identification and transcriptional profiling of differentially expressed genes associated with response to UVA radiation in Drosophila melanogaster
CYP2J2	https://academic.oup.com/ee/article-lookup/doi/10.1603/EN12319	genes differentially expressed in Drosophila regulated by UVA radiation stress	Identification and transcriptional profiling of differentially expressed genes associated with response to UVA radiation in Drosophila melanogaster
CYP2S1	https://academic.oup.com/ee/article-lookup/doi/10.1603/EN12319	genes differentially expressed in Drosophila regulated by UVA radiation stress	Identification and transcriptional profiling of differentially expressed genes associated with response to UVA radiation in Drosophila melanogaster
CYP2T1P	https://academic.oup.com/ee/article-lookup/doi/10.1603/EN12319	genes differentially expressed in Drosophila regulated by UVA radiation stress	Identification and transcriptional profiling of differentially expressed genes associated with response to UVA radiation in Drosophila melanogaster
CYP2U1	https://academic.oup.com/ee/article-lookup/doi/10.1603/EN12319	genes differentially expressed in Drosophila regulated by UVA radiation stress	Identification and transcriptional profiling of differentially expressed genes associated with response to UVA radiation in Drosophila melanogaster
DCLRE1A	http://science.sciencemag.org/content/291/5507/1284.full	human DNA repair gene database	Human DNA Repair Genes
DCLRE1B	http://science.sciencemag.org/content/291/5507/1284.full	human DNA repair gene database	Human DNA Repair Genes
DCLRE1C	http://science.sciencemag.org/content/291/5507/1284.full	human DNA repair gene database	Human DNA Repair Genes
DCP1B	https://bmcmedgenomics.biomedcentral.com/articles/10.1186/1755-8794-7-43	genes differentially expressed in peripheral blood mononuclear cells after exposure to different doses of UV and Xray radiation	Identification of gene-based responses in human blood cells exposed to alpha particle radiation
DCXR	https://www.ncbi.nlm.nih.gov/pmc/articles/PMC2271127/	gene signature that distinguishes radiation response in BALB/c mice	Gene expression signatures of radiation response are specific, durable, and accurate in mice and humans
DDB1	http://science.sciencemag.org/content/291/5507/1284.full	human DNA repair gene database	Human DNA Repair Genes
DDB2	https://www.ncbi.nlm.nih.gov/pmc/articles/PMC2271127/	gene signature that distinguishes radiation status in humans	Gene expression signatures of radiation response are specific, durable, and accurate in mice and humans
DECR1	http://journals.plos.org/plosone/article?id=10.1371/journal.pone.0029597	significantly upregulated in response to gamma radiation; caveat: differentially regulated in trypanosomes, not humans	Capture of neuroepithelial-like stem cells from pluripotent stem cells provides a versatile system for in vitro production of human neurons
DECR2	http://journals.plos.org/plosone/article?id=10.1371/journal.pone.0029597	significantly upregulated in response to gamma radiation; caveat: differentially regulated in trypanosomes, not humans	Capture of neuroepithelial-like stem cells from pluripotent stem cells provides a versatile system for in vitro production of human neurons
DGKA	https://www.ncbi.nlm.nih.gov/pmc/articles/PMC1845155/	gene signature that distinguishes radiation exposure in mice	Gene expression signatures that predict radiation exposure in mice and humans
DKFZp762E1312	http://www.tandfonline.com/doi/full/10.3109/09553002.2010.519424	significantly downregulated in irradiated lymphocytes	Gene expression following ionising radiation: identification of biomarkers for dose estimation and prediction of individual response
DLD	http://www.pnas.org/content/98/9/5240.long#ref-100	highly expressed in D. radiodurans, a bacterium highly resistant to ionizing radiation	Predicted highly expressed and putative alien genes of Deinococcus radiodurans and implications for resistance to ionizing radiation damage
DLG1	https://www.nature.com/bjc/journal/v107/n6/full/bjc2012302a.html	upregulated in normal epithelial tissue vs irradiated epithelial tissue	A gene expression signature distinguishes normal tissues of sporadic and radiation-induced papillary thyroid carcinomas
DLG7	http://www.tandfonline.com/doi/full/10.3109/09553002.2010.519424	significantly downregulated in irradiated lymphocytes	Gene expression following ionising radiation: identification of biomarkers for dose estimation and prediction of individual response
DLST	http://www.pnas.org/content/98/9/5240.long#ref-100	highly expressed in D. radiodurans, a bacterium highly resistant to ionizing radiation	Predicted highly expressed and putative alien genes of Deinococcus radiodurans and implications for resistance to ionizing radiation damage
DMC1	http://www.pnas.org/content/98/9/5240.long#ref-100	highly expressed in D. radiodurans, a bacterium highly resistant to ionizing radiation	Predicted highly expressed and putative alien genes of Deinococcus radiodurans and implications for resistance to ionizing radiation damage
DNAH1	http://journals.plos.org/plosone/article?id=10.1371/journal.pone.0029597	significantly upregulated in response to gamma radiation; caveat: differentially regulated in trypanosomes, not humans	Capture of neuroepithelial-like stem cells from pluripotent stem cells provides a versatile system for in vitro production of human neurons
DNAH10	http://journals.plos.org/plosone/article?id=10.1371/journal.pone.0029597	significantly upregulated in response to gamma radiation; caveat: differentially regulated in trypanosomes, not humans	Capture of neuroepithelial-like stem cells from pluripotent stem cells provides a versatile system for in vitro production of human neurons
DNAH11	http://journals.plos.org/plosone/article?id=10.1371/journal.pone.0029597	significantly upregulated in response to gamma radiation; caveat: differentially regulated in trypanosomes, not humans	Capture of neuroepithelial-like stem cells from pluripotent stem cells provides a versatile system for in vitro production of human neurons
DNAH12	http://journals.plos.org/plosone/article?id=10.1371/journal.pone.0029597	significantly upregulated in response to gamma radiation; caveat: differentially regulated in trypanosomes, not humans	Capture of neuroepithelial-like stem cells from pluripotent stem cells provides a versatile system for in vitro production of human neurons
DNAH2	http://journals.plos.org/plosone/article?id=10.1371/journal.pone.0029597	significantly upregulated in response to gamma radiation; caveat: differentially regulated in trypanosomes, not humans	Capture of neuroepithelial-like stem cells from pluripotent stem cells provides a versatile system for in vitro production of human neurons
DNAH3	http://journals.plos.org/plosone/article?id=10.1371/journal.pone.0029597	significantly upregulated in response to gamma radiation; caveat: differentially regulated in trypanosomes, not humans	Capture of neuroepithelial-like stem cells from pluripotent stem cells provides a versatile system for in vitro production of human neurons
DNAH5	http://journals.plos.org/plosone/article?id=10.1371/journal.pone.0029597	significantly upregulated in response to gamma radiation; caveat: differentially regulated in trypanosomes, not humans	Capture of neuroepithelial-like stem cells from pluripotent stem cells provides a versatile system for in vitro production of human neurons
DNAH6	http://journals.plos.org/plosone/article?id=10.1371/journal.pone.0029597	significantly upregulated in response to gamma radiation; caveat: differentially regulated in trypanosomes, not humans	Capture of neuroepithelial-like stem cells from pluripotent stem cells provides a versatile system for in vitro production of human neurons
DNAH7	http://journals.plos.org/plosone/article?id=10.1371/journal.pone.0029597	significantly upregulated in response to gamma radiation; caveat: differentially regulated in trypanosomes, not humans	Capture of neuroepithelial-like stem cells from pluripotent stem cells provides a versatile system for in vitro production of human neurons
DNAH8	http://journals.plos.org/plosone/article?id=10.1371/journal.pone.0029597	significantly upregulated in response to gamma radiation; caveat: differentially regulated in trypanosomes, not humans	Capture of neuroepithelial-like stem cells from pluripotent stem cells provides a versatile system for in vitro production of human neurons
DNAH9	http://journals.plos.org/plosone/article?id=10.1371/journal.pone.0029597	significantly upregulated in response to gamma radiation; caveat: differentially regulated in trypanosomes, not humans	Capture of neuroepithelial-like stem cells from pluripotent stem cells provides a versatile system for in vitro production of human neurons
DNAL1	http://journals.plos.org/plosone/article?id=10.1371/journal.pone.0029597	significantly upregulated in response to gamma radiation; caveat: differentially regulated in trypanosomes, not humans	Capture of neuroepithelial-like stem cells from pluripotent stem cells provides a versatile system for in vitro production of human neurons
DNPEP	http://journals.plos.org/plosone/article?id=10.1371/journal.pone.0029597	significantly upregulated in response to gamma radiation; caveat: differentially regulated in trypanosomes, not humans	Capture of neuroepithelial-like stem cells from pluripotent stem cells provides a versatile system for in vitro production of human neurons
DRAM1	https://bmcmedgenomics.biomedcentral.com/articles/10.1186/1755-8794-7-43	genes differentially expressed in peripheral blood mononuclear cells after exposure to different doses of UV and Xray radiation	Identification of gene-based responses in human blood cells exposed to alpha particle radiation
DSTN	https://www.ncbi.nlm.nih.gov/pmc/articles/PMC2271127/	gene signature that distinguishes radiation response in C57B16 mice	Gene expression signatures of radiation response are specific, durable, and accurate in mice and humans
DTX1	https://www.ncbi.nlm.nih.gov/pmc/articles/PMC2271127/	gene signature that distinguishes radiation response in C57B16 mice	Gene expression signatures of radiation response are specific, durable, and accurate in mice and humans
DUSP1	https://www.nature.com/bjc/journal/v107/n6/full/bjc2012302a.html	upregulated in normal epithelial tissue vs irradiated epithelial tissue	A gene expression signature distinguishes normal tissues of sporadic and radiation-induced papillary thyroid carcinomas
DUSP21	http://www.tandfonline.com/doi/full/10.3109/09553002.2010.519424	significantly upregulated in whole blood	Gene expression following ionising radiation: identification of biomarkers for dose estimation and prediction of individual response
DUT	http://www.pnas.org/content/98/9/5240.long#ref-100	highly expressed in D. radiodurans, a bacterium highly resistant to ionizing radiation	Predicted highly expressed and putative alien genes of Deinococcus radiodurans and implications for resistance to ionizing radiation damage
DYNC1H1	http://journals.plos.org/plosone/article?id=10.1371/journal.pone.0029597	significantly upregulated in response to gamma radiation; caveat: differentially regulated in trypanosomes, not humans	Capture of neuroepithelial-like stem cells from pluripotent stem cells provides a versatile system for in vitro production of human neurons
DYNC2H1	http://journals.plos.org/plosone/article?id=10.1371/journal.pone.0029597	significantly upregulated in response to gamma radiation; caveat: differentially regulated in trypanosomes, not humans	Capture of neuroepithelial-like stem cells from pluripotent stem cells provides a versatile system for in vitro production of human neurons
DYNLL1	http://journals.plos.org/plosone/article?id=10.1371/journal.pone.0029597	significantly upregulated in response to gamma radiation; caveat: differentially regulated in trypanosomes, not humans	Capture of neuroepithelial-like stem cells from pluripotent stem cells provides a versatile system for in vitro production of human neurons
DYNLL2	http://journals.plos.org/plosone/article?id=10.1371/journal.pone.0029597	significantly upregulated in response to gamma radiation; caveat: differentially regulated in trypanosomes, not humans	Capture of neuroepithelial-like stem cells from pluripotent stem cells provides a versatile system for in vitro production of human neurons
DYNLT1	http://journals.plos.org/plosone/article?id=10.1371/journal.pone.0029597	significantly upregulated in response to gamma radiation; caveat: differentially regulated in trypanosomes, not humans	Capture of neuroepithelial-like stem cells from pluripotent stem cells provides a versatile system for in vitro production of human neurons
DYNLT3	http://journals.plos.org/plosone/article?id=10.1371/journal.pone.0029597	significantly upregulated in response to gamma radiation; caveat: differentially regulated in trypanosomes, not humans	Capture of neuroepithelial-like stem cells from pluripotent stem cells provides a versatile system for in vitro production of human neurons
E2F7	https://bmcmedgenomics.biomedcentral.com/articles/10.1186/1755-8794-7-43	genes differentially expressed in peripheral blood mononuclear cells after exposure to different doses of UV and Xray radiation	Identification of gene-based responses in human blood cells exposed to alpha particle radiation
EDA2R	https://bmcmedgenomics.biomedcentral.com/articles/10.1186/1755-8794-7-43	genes differentially expressed in peripheral blood mononuclear cells after exposure to different doses of UV and Xray radiation	Identification of gene-based responses in human blood cells exposed to alpha particle radiation
EDG1	http://www.tandfonline.com/doi/full/10.3109/09553002.2010.519424	significantly downregulated in whole blood	Gene expression following ionising radiation: identification of biomarkers for dose estimation and prediction of individual response
EEF1A1	http://www.pnas.org/content/98/9/5240.long#ref-100	highly expressed in D. radiodurans, a bacterium highly resistant to ionizing radiation	Predicted highly expressed and putative alien genes of Deinococcus radiodurans and implications for resistance to ionizing radiation damage
EEF1A2	http://www.pnas.org/content/98/9/5240.long#ref-100	highly expressed in D. radiodurans, a bacterium highly resistant to ionizing radiation	Predicted highly expressed and putative alien genes of Deinococcus radiodurans and implications for resistance to ionizing radiation damage
EEF1B2	http://www.pnas.org/content/98/9/5240.long#ref-100	highly expressed in D. radiodurans, a bacterium highly resistant to ionizing radiation	Predicted highly expressed and putative alien genes of Deinococcus radiodurans and implications for resistance to ionizing radiation damage
EEF1B2P2	http://www.pnas.org/content/98/9/5240.long#ref-100	highly expressed in D. radiodurans, a bacterium highly resistant to ionizing radiation	Predicted highly expressed and putative alien genes of Deinococcus radiodurans and implications for resistance to ionizing radiation damage
EEF1D	http://www.pnas.org/content/98/9/5240.long#ref-100	highly expressed in D. radiodurans, a bacterium highly resistant to ionizing radiation	Predicted highly expressed and putative alien genes of Deinococcus radiodurans and implications for resistance to ionizing radiation damage
EEF1G	http://www.pnas.org/content/98/9/5240.long#ref-100	highly expressed in D. radiodurans, a bacterium highly resistant to ionizing radiation	Predicted highly expressed and putative alien genes of Deinococcus radiodurans and implications for resistance to ionizing radiation damage
EEF2	http://www.pnas.org/content/98/9/5240.long#ref-100	highly expressed in D. radiodurans, a bacterium highly resistant to ionizing radiation	Predicted highly expressed and putative alien genes of Deinococcus radiodurans and implications for resistance to ionizing radiation damage
EEF2K	http://www.pnas.org/content/98/9/5240.long#ref-100	highly expressed in D. radiodurans, a bacterium highly resistant to ionizing radiation	Predicted highly expressed and putative alien genes of Deinococcus radiodurans and implications for resistance to ionizing radiation damage
EI24	https://bmcmedgenomics.biomedcentral.com/articles/10.1186/1755-8794-7-43	genes differentially expressed in peripheral blood mononuclear cells after exposure to different doses of UV and Xray radiation	Identification of gene-based responses in human blood cells exposed to alpha particle radiation
EIF1	http://www.pnas.org/content/98/9/5240.long#ref-100	highly expressed in D. radiodurans, a bacterium highly resistant to ionizing radiation	Predicted highly expressed and putative alien genes of Deinococcus radiodurans and implications for resistance to ionizing radiation damage
EIF1AX	http://www.pnas.org/content/98/9/5240.long#ref-100	highly expressed in D. radiodurans, a bacterium highly resistant to ionizing radiation	Predicted highly expressed and putative alien genes of Deinococcus radiodurans and implications for resistance to ionizing radiation damage
EIF1AY	http://www.pnas.org/content/98/9/5240.long#ref-100	highly expressed in D. radiodurans, a bacterium highly resistant to ionizing radiation	Predicted highly expressed and putative alien genes of Deinococcus radiodurans and implications for resistance to ionizing radiation damage
EIF1B	http://www.pnas.org/content/98/9/5240.long#ref-100	highly expressed in D. radiodurans, a bacterium highly resistant to ionizing radiation	Predicted highly expressed and putative alien genes of Deinococcus radiodurans and implications for resistance to ionizing radiation damage
EIF2A	http://www.pnas.org/content/98/9/5240.long#ref-100	highly expressed in D. radiodurans, a bacterium highly resistant to ionizing radiation	Predicted highly expressed and putative alien genes of Deinococcus radiodurans and implications for resistance to ionizing radiation damage
EIF2AK1	http://www.pnas.org/content/98/9/5240.long#ref-100	highly expressed in D. radiodurans, a bacterium highly resistant to ionizing radiation	Predicted highly expressed and putative alien genes of Deinococcus radiodurans and implications for resistance to ionizing radiation damage
EIF2AK2	https://www.nature.com/bjc/journal/v107/n6/full/bjc2012302a.html	upregulated in normal epithelial tissue vs irradiated epithelial tissue	A gene expression signature distinguishes normal tissues of sporadic and radiation-induced papillary thyroid carcinomas
EIF2AK3	http://www.pnas.org/content/98/9/5240.long#ref-100	highly expressed in D. radiodurans, a bacterium highly resistant to ionizing radiation	Predicted highly expressed and putative alien genes of Deinococcus radiodurans and implications for resistance to ionizing radiation damage
EIF2AK4	http://www.pnas.org/content/98/9/5240.long#ref-100	highly expressed in D. radiodurans, a bacterium highly resistant to ionizing radiation	Predicted highly expressed and putative alien genes of Deinococcus radiodurans and implications for resistance to ionizing radiation damage
EIF2B1	http://www.pnas.org/content/98/9/5240.long#ref-100	highly expressed in D. radiodurans, a bacterium highly resistant to ionizing radiation	Predicted highly expressed and putative alien genes of Deinococcus radiodurans and implications for resistance to ionizing radiation damage
EIF2B2	http://www.pnas.org/content/98/9/5240.long#ref-100	highly expressed in D. radiodurans, a bacterium highly resistant to ionizing radiation	Predicted highly expressed and putative alien genes of Deinococcus radiodurans and implications for resistance to ionizing radiation damage
EIF2B3	http://www.pnas.org/content/98/9/5240.long#ref-100	highly expressed in D. radiodurans, a bacterium highly resistant to ionizing radiation	Predicted highly expressed and putative alien genes of Deinococcus radiodurans and implications for resistance to ionizing radiation damage
EIF2B4	http://www.pnas.org/content/98/9/5240.long#ref-100	highly expressed in D. radiodurans, a bacterium highly resistant to ionizing radiation	Predicted highly expressed and putative alien genes of Deinococcus radiodurans and implications for resistance to ionizing radiation damage
EIF2B5	http://www.pnas.org/content/98/9/5240.long#ref-100	highly expressed in D. radiodurans, a bacterium highly resistant to ionizing radiation	Predicted highly expressed and putative alien genes of Deinococcus radiodurans and implications for resistance to ionizing radiation damage
EIF2S1	http://journals.plos.org/plosone/article?id=10.1371/journal.pone.0029597	significantly downregulated in response to gamma radiation; caveat: differentially expressed in trypanosomes, not humans	Capture of neuroepithelial-like stem cells from pluripotent stem cells provides a versatile system for in vitro production of human neurons
EIF2S2	http://www.pnas.org/content/98/9/5240.long#ref-100	highly expressed in D. radiodurans, a bacterium highly resistant to ionizing radiation	Predicted highly expressed and putative alien genes of Deinococcus radiodurans and implications for resistance to ionizing radiation damage
EIF2S3	http://www.pnas.org/content/98/9/5240.long#ref-100	highly expressed in D. radiodurans, a bacterium highly resistant to ionizing radiation	Predicted highly expressed and putative alien genes of Deinococcus radiodurans and implications for resistance to ionizing radiation damage
EIF3A	http://www.pnas.org/content/98/9/5240.long#ref-100	highly expressed in D. radiodurans, a bacterium highly resistant to ionizing radiation	Predicted highly expressed and putative alien genes of Deinococcus radiodurans and implications for resistance to ionizing radiation damage
EIF3B	http://www.pnas.org/content/98/9/5240.long#ref-100	highly expressed in D. radiodurans, a bacterium highly resistant to ionizing radiation	Predicted highly expressed and putative alien genes of Deinococcus radiodurans and implications for resistance to ionizing radiation damage
EIF3C	http://www.pnas.org/content/98/9/5240.long#ref-100	highly expressed in D. radiodurans, a bacterium highly resistant to ionizing radiation	Predicted highly expressed and putative alien genes of Deinococcus radiodurans and implications for resistance to ionizing radiation damage
EIF3CL	http://www.pnas.org/content/98/9/5240.long#ref-100	highly expressed in D. radiodurans, a bacterium highly resistant to ionizing radiation	Predicted highly expressed and putative alien genes of Deinococcus radiodurans and implications for resistance to ionizing radiation damage
EIF3D	http://journals.plos.org/plosone/article?id=10.1371/journal.pone.0029597	significantly downregulated in response to gamma radiation; caveat: differentially expressed in trypanosomes, not humans	Capture of neuroepithelial-like stem cells from pluripotent stem cells provides a versatile system for in vitro production of human neurons
EIF3E	http://www.pnas.org/content/98/9/5240.long#ref-100	highly expressed in D. radiodurans, a bacterium highly resistant to ionizing radiation	Predicted highly expressed and putative alien genes of Deinococcus radiodurans and implications for resistance to ionizing radiation damage
EIF3F	http://www.pnas.org/content/98/9/5240.long#ref-100	highly expressed in D. radiodurans, a bacterium highly resistant to ionizing radiation	Predicted highly expressed and putative alien genes of Deinococcus radiodurans and implications for resistance to ionizing radiation damage
EIF3G	http://www.pnas.org/content/98/9/5240.long#ref-100	highly expressed in D. radiodurans, a bacterium highly resistant to ionizing radiation	Predicted highly expressed and putative alien genes of Deinococcus radiodurans and implications for resistance to ionizing radiation damage
EIF3H	http://www.pnas.org/content/98/9/5240.long#ref-100	highly expressed in D. radiodurans, a bacterium highly resistant to ionizing radiation	Predicted highly expressed and putative alien genes of Deinococcus radiodurans and implications for resistance to ionizing radiation damage
EIF3I	http://www.pnas.org/content/98/9/5240.long#ref-100	highly expressed in D. radiodurans, a bacterium highly resistant to ionizing radiation	Predicted highly expressed and putative alien genes of Deinococcus radiodurans and implications for resistance to ionizing radiation damage
EIF3J	http://www.pnas.org/content/98/9/5240.long#ref-100	highly expressed in D. radiodurans, a bacterium highly resistant to ionizing radiation	Predicted highly expressed and putative alien genes of Deinococcus radiodurans and implications for resistance to ionizing radiation damage
EIF3K	http://www.pnas.org/content/98/9/5240.long#ref-100	highly expressed in D. radiodurans, a bacterium highly resistant to ionizing radiation	Predicted highly expressed and putative alien genes of Deinococcus radiodurans and implications for resistance to ionizing radiation damage
EIF3L	http://www.pnas.org/content/98/9/5240.long#ref-100	highly expressed in D. radiodurans, a bacterium highly resistant to ionizing radiation	Predicted highly expressed and putative alien genes of Deinococcus radiodurans and implications for resistance to ionizing radiation damage
EIF3M	http://www.pnas.org/content/98/9/5240.long#ref-100	highly expressed in D. radiodurans, a bacterium highly resistant to ionizing radiation	Predicted highly expressed and putative alien genes of Deinococcus radiodurans and implications for resistance to ionizing radiation damage
EIF3N	http://www.pnas.org/content/98/9/5240.long#ref-100	highly expressed in D. radiodurans, a bacterium highly resistant to ionizing radiation	Predicted highly expressed and putative alien genes of Deinococcus radiodurans and implications for resistance to ionizing radiation damage
EIF4A1	http://www.pnas.org/content/98/9/5240.long#ref-100	highly expressed in D. radiodurans, a bacterium highly resistant to ionizing radiation	Predicted highly expressed and putative alien genes of Deinococcus radiodurans and implications for resistance to ionizing radiation damage
EIF4A2	http://www.pnas.org/content/98/9/5240.long#ref-100	highly expressed in D. radiodurans, a bacterium highly resistant to ionizing radiation	Predicted highly expressed and putative alien genes of Deinococcus radiodurans and implications for resistance to ionizing radiation damage
EIF4B	http://www.pnas.org/content/98/9/5240.long#ref-100	highly expressed in D. radiodurans, a bacterium highly resistant to ionizing radiation	Predicted highly expressed and putative alien genes of Deinococcus radiodurans and implications for resistance to ionizing radiation damage
EIF4E	http://www.pnas.org/content/98/9/5240.long#ref-100	highly expressed in D. radiodurans, a bacterium highly resistant to ionizing radiation	Predicted highly expressed and putative alien genes of Deinococcus radiodurans and implications for resistance to ionizing radiation damage
EIF4E1B	http://www.pnas.org/content/98/9/5240.long#ref-100	highly expressed in D. radiodurans, a bacterium highly resistant to ionizing radiation	Predicted highly expressed and putative alien genes of Deinococcus radiodurans and implications for resistance to ionizing radiation damage
EIF4E2	http://www.pnas.org/content/98/9/5240.long#ref-100	highly expressed in D. radiodurans, a bacterium highly resistant to ionizing radiation	Predicted highly expressed and putative alien genes of Deinococcus radiodurans and implications for resistance to ionizing radiation damage
EIF4E3	http://www.pnas.org/content/98/9/5240.long#ref-100	highly expressed in D. radiodurans, a bacterium highly resistant to ionizing radiation	Predicted highly expressed and putative alien genes of Deinococcus radiodurans and implications for resistance to ionizing radiation damage
EIF4EBP1	http://www.pnas.org/content/98/9/5240.long#ref-100	highly expressed in D. radiodurans, a bacterium highly resistant to ionizing radiation	Predicted highly expressed and putative alien genes of Deinococcus radiodurans and implications for resistance to ionizing radiation damage
EIF4EBP2	http://www.pnas.org/content/98/9/5240.long#ref-100	highly expressed in D. radiodurans, a bacterium highly resistant to ionizing radiation	Predicted highly expressed and putative alien genes of Deinococcus radiodurans and implications for resistance to ionizing radiation damage
EIF4EBP3	http://www.pnas.org/content/98/9/5240.long#ref-100	highly expressed in D. radiodurans, a bacterium highly resistant to ionizing radiation	Predicted highly expressed and putative alien genes of Deinococcus radiodurans and implications for resistance to ionizing radiation damage
EIF4ENIF1	http://www.pnas.org/content/98/9/5240.long#ref-100	highly expressed in D. radiodurans, a bacterium highly resistant to ionizing radiation	Predicted highly expressed and putative alien genes of Deinococcus radiodurans and implications for resistance to ionizing radiation damage
EIF4G1	http://www.pnas.org/content/98/9/5240.long#ref-100	highly expressed in D. radiodurans, a bacterium highly resistant to ionizing radiation	Predicted highly expressed and putative alien genes of Deinococcus radiodurans and implications for resistance to ionizing radiation damage
EIF4G2	http://www.pnas.org/content/98/9/5240.long#ref-100	highly expressed in D. radiodurans, a bacterium highly resistant to ionizing radiation	Predicted highly expressed and putative alien genes of Deinococcus radiodurans and implications for resistance to ionizing radiation damage
EIF4G3	http://www.pnas.org/content/98/9/5240.long#ref-100	highly expressed in D. radiodurans, a bacterium highly resistant to ionizing radiation	Predicted highly expressed and putative alien genes of Deinococcus radiodurans and implications for resistance to ionizing radiation damage
EIF4H	http://www.pnas.org/content/98/9/5240.long#ref-100	highly expressed in D. radiodurans, a bacterium highly resistant to ionizing radiation	Predicted highly expressed and putative alien genes of Deinococcus radiodurans and implications for resistance to ionizing radiation damage
EIF5	http://www.pnas.org/content/98/9/5240.long#ref-100	highly expressed in D. radiodurans, a bacterium highly resistant to ionizing radiation	Predicted highly expressed and putative alien genes of Deinococcus radiodurans and implications for resistance to ionizing radiation damage
EIF5A	http://www.pnas.org/content/98/9/5240.long#ref-100	highly expressed in D. radiodurans, a bacterium highly resistant to ionizing radiation	Predicted highly expressed and putative alien genes of Deinococcus radiodurans and implications for resistance to ionizing radiation damage
EIF5B	http://www.pnas.org/content/98/9/5240.long#ref-100	highly expressed in D. radiodurans, a bacterium highly resistant to ionizing radiation	Predicted highly expressed and putative alien genes of Deinococcus radiodurans and implications for resistance to ionizing radiation damage
EIF6	http://www.pnas.org/content/98/9/5240.long#ref-100	highly expressed in D. radiodurans, a bacterium highly resistant to ionizing radiation	Predicted highly expressed and putative alien genes of Deinococcus radiodurans and implications for resistance to ionizing radiation damage
ELOVL1	http://journals.plos.org/plosone/article?id=10.1371/journal.pone.0029597	significantly downregulated in response to gamma radiation; caveat: differentially expressed in trypanosomes, not humans	Capture of neuroepithelial-like stem cells from pluripotent stem cells provides a versatile system for in vitro production of human neurons
ELOVL2	http://journals.plos.org/plosone/article?id=10.1371/journal.pone.0029597	significantly downregulated in response to gamma radiation; caveat: differentially expressed in trypanosomes, not humans	Capture of neuroepithelial-like stem cells from pluripotent stem cells provides a versatile system for in vitro production of human neurons
ELOVL3	http://journals.plos.org/plosone/article?id=10.1371/journal.pone.0029597	significantly downregulated in response to gamma radiation; caveat: differentially expressed in trypanosomes, not humans	Capture of neuroepithelial-like stem cells from pluripotent stem cells provides a versatile system for in vitro production of human neurons
ELOVL4	http://journals.plos.org/plosone/article?id=10.1371/journal.pone.0029597	significantly downregulated in response to gamma radiation; caveat: differentially expressed in trypanosomes, not humans	Capture of neuroepithelial-like stem cells from pluripotent stem cells provides a versatile system for in vitro production of human neurons
ELOVL5	http://journals.plos.org/plosone/article?id=10.1371/journal.pone.0029597	significantly downregulated in response to gamma radiation; caveat: differentially expressed in trypanosomes, not humans	Capture of neuroepithelial-like stem cells from pluripotent stem cells provides a versatile system for in vitro production of human neurons
ELOVL6	http://journals.plos.org/plosone/article?id=10.1371/journal.pone.0029597	significantly downregulated in response to gamma radiation; caveat: differentially expressed in trypanosomes, not humans	Capture of neuroepithelial-like stem cells from pluripotent stem cells provides a versatile system for in vitro production of human neurons
ELOVL7	http://journals.plos.org/plosone/article?id=10.1371/journal.pone.0029597	significantly downregulated in response to gamma radiation; caveat: differentially expressed in trypanosomes, not humans	Capture of neuroepithelial-like stem cells from pluripotent stem cells provides a versatile system for in vitro production of human neurons
EME1	http://www.pnas.org/content/98/22/12608.long#sec-10	confers UV sensitivity when mutated or deleted	A genome-wide screen in Saccharomyces cerevisiae for genes affecting UV radiation sensitivity
EME2	http://www.pnas.org/content/98/22/12608.long#sec-10	confers UV sensitivity when mutated or deleted	A genome-wide screen in Saccharomyces cerevisiae for genes affecting UV radiation sensitivity
ENO1	http://www.pnas.org/content/98/9/5240.long#ref-100	highly expressed in D. radiodurans, a bacterium highly resistant to ionizing radiation	Predicted highly expressed and putative alien genes of Deinococcus radiodurans and implications for resistance to ionizing radiation damage
ENO2	http://www.pnas.org/content/98/9/5240.long#ref-100	highly expressed in D. radiodurans, a bacterium highly resistant to ionizing radiation	Predicted highly expressed and putative alien genes of Deinococcus radiodurans and implications for resistance to ionizing radiation damage
ENO3	http://www.pnas.org/content/98/9/5240.long#ref-100	highly expressed in D. radiodurans, a bacterium highly resistant to ionizing radiation	Predicted highly expressed and putative alien genes of Deinococcus radiodurans and implications for resistance to ionizing radiation damage
ENO4	http://www.pnas.org/content/98/9/5240.long#ref-100	highly expressed in D. radiodurans, a bacterium highly resistant to ionizing radiation	Predicted highly expressed and putative alien genes of Deinococcus radiodurans and implications for resistance to ionizing radiation damage
ERCC1	http://www.pnas.org/content/98/22/12608.long#sec-10	confers UV sensitivity when mutated or deleted	A genome-wide screen in Saccharomyces cerevisiae for genes affecting UV radiation sensitivity
ERCC2	http://www.pnas.org/content/98/22/12608.long#sec-10	confers UV sensitivity when mutated or deleted	A genome-wide screen in Saccharomyces cerevisiae for genes affecting UV radiation sensitivity
ERCC3	http://www.pnas.org/content/98/22/12608.long#sec-10	confers UV sensitivity when mutated or deleted	A genome-wide screen in Saccharomyces cerevisiae for genes affecting UV radiation sensitivity
ERCC4	http://www.pnas.org/content/98/22/12608.long#sec-10	confers UV sensitivity when mutated or deleted	A genome-wide screen in Saccharomyces cerevisiae for genes affecting UV radiation sensitivity
ERCC5	http://www.pnas.org/content/98/22/12608.long#sec-10	confers UV sensitivity when mutated or deleted	A genome-wide screen in Saccharomyces cerevisiae for genes affecting UV radiation sensitivity
ERCC6	http://www.pnas.org/content/98/22/12608.long#sec-10	confers UV sensitivity when mutated or deleted	A genome-wide screen in Saccharomyces cerevisiae for genes affecting UV radiation sensitivity
ERCC8	http://www.pnas.org/content/98/22/12608.long#sec-10	confers UV sensitivity when mutated or deleted	A genome-wide screen in Saccharomyces cerevisiae for genes affecting UV radiation sensitivity
ERLIN1	http://www.pnas.org/content/98/9/5240.long#ref-100	highly expressed in D. radiodurans, a bacterium highly resistant to ionizing radiation	Predicted highly expressed and putative alien genes of Deinococcus radiodurans and implications for resistance to ionizing radiation damage
ERLIN2	http://www.pnas.org/content/98/9/5240.long#ref-100	highly expressed in D. radiodurans, a bacterium highly resistant to ionizing radiation	Predicted highly expressed and putative alien genes of Deinococcus radiodurans and implications for resistance to ionizing radiation damage
ESYT1	https://www.ncbi.nlm.nih.gov/pmc/articles/PMC1845155/	gene signature that distinguishes radiation exposure in mice	Gene expression signatures that predict radiation exposure in mice and humans
EXO1	http://www.pnas.org/content/98/9/5240.long#ref-100	highly expressed in D. radiodurans, a bacterium highly resistant to ionizing radiation	Predicted highly expressed and putative alien genes of Deinococcus radiodurans and implications for resistance to ionizing radiation damage
EXO2	http://www.pnas.org/content/98/9/5240.long#ref-100	highly expressed in D. radiodurans, a bacterium highly resistant to ionizing radiation	Predicted highly expressed and putative alien genes of Deinococcus radiodurans and implications for resistance to ionizing radiation damage
EXO5	http://www.pnas.org/content/98/9/5240.long#ref-100	highly expressed in D. radiodurans, a bacterium highly resistant to ionizing radiation	Predicted highly expressed and putative alien genes of Deinococcus radiodurans and implications for resistance to ionizing radiation damage
EXOC4	https://www.nature.com/bjc/journal/v107/n6/full/bjc2012302a.html	upregulated in normal epithelial tissue vs irradiated epithelial tissue	A gene expression signature distinguishes normal tissues of sporadic and radiation-induced papillary thyroid carcinomas
EZR	https://www.ncbi.nlm.nih.gov/pmc/articles/PMC1845155/	gene signature that distinguishes radiation exposure in mice	Gene expression signatures that predict radiation exposure in mice and humans
FAAP24	http://www.pnas.org/content/98/9/5240.long#ref-100	highly expressed in D. radiodurans, a bacterium highly resistant to ionizing radiation	Predicted highly expressed and putative alien genes of Deinococcus radiodurans and implications for resistance to ionizing radiation damage
FADS1	http://journals.plos.org/plosone/article?id=10.1371/journal.pone.0029597	significantly downregulated in response to gamma radiation; caveat: differentially expressed in trypanosomes, not humans	Capture of neuroepithelial-like stem cells from pluripotent stem cells provides a versatile system for in vitro production of human neurons
FADS2	http://journals.plos.org/plosone/article?id=10.1371/journal.pone.0029597	significantly downregulated in response to gamma radiation; caveat: differentially expressed in trypanosomes, not humans	Capture of neuroepithelial-like stem cells from pluripotent stem cells provides a versatile system for in vitro production of human neurons
FADS3	http://journals.plos.org/plosone/article?id=10.1371/journal.pone.0029597	significantly downregulated in response to gamma radiation; caveat: differentially expressed in trypanosomes, not humans	Capture of neuroepithelial-like stem cells from pluripotent stem cells provides a versatile system for in vitro production of human neurons
FAM127B	https://bmcmedgenomics.biomedcentral.com/articles/10.1186/1755-8794-7-43	genes differentially expressed in peripheral blood mononuclear cells after exposure to different doses of UV and Xray radiation	Identification of gene-based responses in human blood cells exposed to alpha particle radiation
FAM208B	https://www.nature.com/bjc/journal/v107/n6/full/bjc2012302a.html	upregulated in normal epithelial tissue vs irradiated epithelial tissue	A gene expression signature distinguishes normal tissues of sporadic and radiation-induced papillary thyroid carcinomas
FAM20B	https://bmcmedgenomics.biomedcentral.com/articles/10.1186/1755-8794-7-43	genes differentially expressed in peripheral blood mononuclear cells after exposure to different doses of UV and Xray radiation	Identification of gene-based responses in human blood cells exposed to alpha particle radiation
FAM213B	http://journals.plos.org/plosone/article?id=10.1371/journal.pone.0029597	significantly downregulated in response to gamma radiation; caveat: differentially expressed in trypanosomes, not humans	Capture of neuroepithelial-like stem cells from pluripotent stem cells provides a versatile system for in vitro production of human neurons
FAM62B	https://www.nature.com/bjc/journal/v107/n6/full/bjc2012302a.html	upregulated in normal epithelial tissue vs irradiated epithelial tissue	A gene expression signature distinguishes normal tissues of sporadic and radiation-induced papillary thyroid carcinomas
FANCA	http://science.sciencemag.org/content/291/5507/1284.full	human DNA repair gene database	Human DNA Repair Genes
FANCB	http://science.sciencemag.org/content/291/5507/1284.full	human DNA repair gene database	Human DNA Repair Genes
FANCC	http://science.sciencemag.org/content/291/5507/1284.full	human DNA repair gene database	Human DNA Repair Genes
FANCD	http://science.sciencemag.org/content/291/5507/1284.full	human DNA repair gene database	Human DNA Repair Genes
FANCD2	https://www.ncbi.nlm.nih.gov/pmc/articles/PMC3013684/	REPAIRtoire - comprehensive database for DNA damage and repair genes	REPAIRtoire - a database of DNA repair pathways
FANCE	http://science.sciencemag.org/content/291/5507/1284.full	human DNA repair gene database	Human DNA Repair Genes
FANCF	http://science.sciencemag.org/content/291/5507/1284.full	human DNA repair gene database	Human DNA Repair Genes
FANCG	http://science.sciencemag.org/content/291/5507/1284.full	human DNA repair gene database	Human DNA Repair Genes
FANCI	https://www.ncbi.nlm.nih.gov/pmc/articles/PMC3013684/	REPAIRtoire - comprehensive database for DNA damage and repair genes	REPAIRtoire - a database of DNA repair pathways
FANCL	https://www.ncbi.nlm.nih.gov/pmc/articles/PMC3013684/	REPAIRtoire - comprehensive database for DNA damage and repair genes	REPAIRtoire - a database of DNA repair pathways
FANCM	https://www.ncbi.nlm.nih.gov/pmc/articles/PMC3013684/	REPAIRtoire - comprehensive database for DNA damage and repair genes	REPAIRtoire - a database of DNA repair pathways
FAS	http://www.tandfonline.com/doi/full/10.3109/09553002.2010.519424	significantly up-regulated genes in irradiated lymphocytes	Gene expression following ionising radiation: identification of biomarkers for dose estimation and prediction of individual response
FBXO22	http://www.tandfonline.com/doi/full/10.3109/09553002.2010.519424	significantly up-regulated genes in irradiated lymphocytes	Gene expression following ionising radiation: identification of biomarkers for dose estimation and prediction of individual response
FBXW2	http://www.tandfonline.com/doi/full/10.3109/09553002.2010.519424	significantly up-regulated genes in irradiated lymphocytes	Gene expression following ionising radiation: identification of biomarkers for dose estimation and prediction of individual response
FCER1G	https://www.ncbi.nlm.nih.gov/pmc/articles/PMC1845155/	gene signature that distinguishes radiation exposure in mice	Gene expression signatures that predict radiation exposure in mice and humans
FDPS	http://journals.plos.org/plosone/article?id=10.1371/journal.pone.0029597	significantly downregulated in response to gamma radiation; caveat: differentially expressed in trypanosomes, not humans	Capture of neuroepithelial-like stem cells from pluripotent stem cells provides a versatile system for in vitro production of human neurons
FDXR	https://bmcmedgenomics.biomedcentral.com/articles/10.1186/1755-8794-7-43	genes differentially expressed in peripheral blood mononuclear cells after exposure to different doses of UV and Xray radiation	Identification of gene-based responses in human blood cells exposed to alpha particle radiation
FEN1	http://www.pnas.org/content/98/22/12608.long#sec-10	confers UV sensitivity when mutated or deleted	A genome-wide screen in Saccharomyces cerevisiae for genes affecting UV radiation sensitivity
FGFBP2	http://www.tandfonline.com/doi/full/10.3109/09553002.2010.519424	significantly downregulated in whole blood	Gene expression following ionising radiation: identification of biomarkers for dose estimation and prediction of individual response
FH	http://www.pnas.org/content/98/9/5240.long#ref-100	highly expressed in D. radiodurans, a bacterium highly resistant to ionizing radiation	Predicted highly expressed and putative alien genes of Deinococcus radiodurans and implications for resistance to ionizing radiation damage
FHL2	https://bmcmedgenomics.biomedcentral.com/articles/10.1186/1755-8794-7-43	genes differentially expressed in peripheral blood mononuclear cells after exposure to different doses of UV and Xray radiation	Identification of gene-based responses in human blood cells exposed to alpha particle radiation
FLT1	https://www.nature.com/bjc/journal/v107/n6/full/bjc2012302a.html	upregulated in normal epithelial tissue vs irradiated epithelial tissue	A gene expression signature distinguishes normal tissues of sporadic and radiation-induced papillary thyroid carcinomas
FOLH1	http://journals.plos.org/plosone/article?id=10.1371/journal.pone.0029597	significantly downregulated in response to gamma radiation; caveat: differentially expressed in trypanosomes, not humans	Capture of neuroepithelial-like stem cells from pluripotent stem cells provides a versatile system for in vitro production of human neurons
FOXRED1	http://www.tandfonline.com/doi/full/10.3109/09553002.2010.519424	significantly downregulated in whole blood	Gene expression following ionising radiation: identification of biomarkers for dose estimation and prediction of individual response
FTH1	https://www.ncbi.nlm.nih.gov/pmc/articles/PMC2271127/	gene signature that distinguishes radiation response in BALB/c mice	Gene expression signatures of radiation response are specific, durable, and accurate in mice and humans
FUS	https://www.nature.com/bjc/journal/v107/n6/full/bjc2012302a.html	upregulated in normal epithelial tissue vs irradiated epithelial tissue	A gene expression signature distinguishes normal tissues of sporadic and radiation-induced papillary thyroid carcinomas
G3BP1	https://www.ncbi.nlm.nih.gov/pmc/articles/PMC2271127/	gene signature that distinguishes radiation response in BALB/c mice	Gene expression signatures of radiation response are specific, durable, and accurate in mice and humans
G3BP2	https://www.ncbi.nlm.nih.gov/pmc/articles/PMC2271127/	gene signature that distinguishes radiation response in BALB/c mice	Gene expression signatures of radiation response are specific, durable, and accurate in mice and humans
GABARAP	https://www.ncbi.nlm.nih.gov/pmc/articles/PMC1845155/	gene signature that distinguishes radiation exposure in mice	Gene expression signatures that predict radiation exposure in mice and humans
GADD45A	http://www.tandfonline.com/doi/full/10.3109/09553002.2010.519424	significantly up-regulated genes in irradiated lymphocytes	Gene expression following ionising radiation: identification of biomarkers for dose estimation and prediction of individual response
GALC	https://www.nature.com/bjc/journal/v107/n6/full/bjc2012302a.html	upregulated in normal epithelial tissue vs irradiated epithelial tissue	A gene expression signature distinguishes normal tissues of sporadic and radiation-induced papillary thyroid carcinomas
GALT	https://www.ncbi.nlm.nih.gov/pmc/articles/PMC1845155/	gene signature that distinguishes radiation exposure in mice	Gene expression signatures that predict radiation exposure in mice and humans
GAPDH	http://www.pnas.org/content/98/9/5240.long#ref-100	highly expressed in D. radiodurans, a bacterium highly resistant to ionizing radiation	Predicted highly expressed and putative alien genes of Deinococcus radiodurans and implications for resistance to ionizing radiation damage
GATC	http://www.pnas.org/content/98/9/5240.long#ref-100	highly expressed in D. radiodurans, a bacterium highly resistant to ionizing radiation	Predicted highly expressed and putative alien genes of Deinococcus radiodurans and implications for resistance to ionizing radiation damage
GCDH	https://www.ncbi.nlm.nih.gov/pmc/articles/PMC2271127/	gene signature that distinguishes radiation response in C57B16 mice	Gene expression signatures of radiation response are specific, durable, and accurate in mice and humans
GCSH	http://journals.plos.org/plosone/article?id=10.1371/journal.pone.0029597	significantly upregulated in response to gamma radiation; caveat: differentially regulated in trypanosomes, not humans	Capture of neuroepithelial-like stem cells from pluripotent stem cells provides a versatile system for in vitro production of human neurons
GDF15	https://bmcmedgenomics.biomedcentral.com/articles/10.1186/1755-8794-7-43	genes differentially expressed in peripheral blood mononuclear cells after exposure to different doses of UV and Xray radiation	Identification of gene-based responses in human blood cells exposed to alpha particle radiation
GDI2	https://www.ncbi.nlm.nih.gov/pmc/articles/PMC1845155/	gene signature that distinguishes radiation exposure in mice	Gene expression signatures that predict radiation exposure in mice and humans
GEN1	http://www.pnas.org/content/98/9/5240.long#ref-100	highly expressed in D. radiodurans, a bacterium highly resistant to ionizing radiation	Predicted highly expressed and putative alien genes of Deinococcus radiodurans and implications for resistance to ionizing radiation damage
GFRA3	http://www.tandfonline.com/doi/full/10.3109/09553002.2010.519424	significantly downregulated in whole blood	Gene expression following ionising radiation: identification of biomarkers for dose estimation and prediction of individual response
GGA2	https://www.ncbi.nlm.nih.gov/pmc/articles/PMC2271127/	gene signature that distinguishes radiation response in BALB/c mice	Gene expression signatures of radiation response are specific, durable, and accurate in mice and humans
GK	http://www.pnas.org/content/98/9/5240.long#ref-100	highly expressed in D. radiodurans, a bacterium highly resistant to ionizing radiation	Predicted highly expressed and putative alien genes of Deinococcus radiodurans and implications for resistance to ionizing radiation damage
GLCCI1	http://www.tandfonline.com/doi/full/10.3109/09553002.2010.519424	significantly downregulated in whole blood	Gene expression following ionising radiation: identification of biomarkers for dose estimation and prediction of individual response
GLIPR2	https://www.ncbi.nlm.nih.gov/pmc/articles/PMC1845155/	gene signature that distinguishes radiation exposure in mice	Gene expression signatures that predict radiation exposure in mice and humans
GLO1	http://journals.plos.org/plosone/article?id=10.1371/journal.pone.0029597	significantly upregulated in response to gamma radiation; caveat: differentially regulated in trypanosomes, not humans	Capture of neuroepithelial-like stem cells from pluripotent stem cells provides a versatile system for in vitro production of human neurons
GNAL	https://www.nature.com/bjc/journal/v107/n6/full/bjc2012302a.html	upregulated in normal epithelial tissue vs irradiated epithelial tissue	A gene expression signature distinguishes normal tissues of sporadic and radiation-induced papillary thyroid carcinomas
GNG12	https://www.ncbi.nlm.nih.gov/pmc/articles/PMC1845155/	gene signature that distinguishes radiation exposure in mice	Gene expression signatures that predict radiation exposure in mice and humans
GOLGA5	https://www.ncbi.nlm.nih.gov/pmc/articles/PMC2271127/	gene signature that distinguishes radiation response in C57B16 mice	Gene expression signatures of radiation response are specific, durable, and accurate in mice and humans
GOT2	https://academic.oup.com/ee/article-lookup/doi/10.1603/EN12319	genes differentially expressed in Drosophila regulated by UVA radiation stress	Identification and transcriptional profiling of differentially expressed genes associated with response to UVA radiation in Drosophila melanogaster
GPD1	http://www.pnas.org/content/98/9/5240.long#ref-100	highly expressed in D. radiodurans, a bacterium highly resistant to ionizing radiation	Predicted highly expressed and putative alien genes of Deinococcus radiodurans and implications for resistance to ionizing radiation damage
GPD1L	http://www.pnas.org/content/98/9/5240.long#ref-100	highly expressed in D. radiodurans, a bacterium highly resistant to ionizing radiation	Predicted highly expressed and putative alien genes of Deinococcus radiodurans and implications for resistance to ionizing radiation damage
GPD2	http://www.pnas.org/content/98/9/5240.long#ref-100	highly expressed in D. radiodurans, a bacterium highly resistant to ionizing radiation	Predicted highly expressed and putative alien genes of Deinococcus radiodurans and implications for resistance to ionizing radiation damage
GPI	http://journals.plos.org/plosone/article?id=10.1371/journal.pone.0029597	significantly upregulated in response to gamma radiation; caveat: differentially regulated in trypanosomes, not humans	Capture of neuroepithelial-like stem cells from pluripotent stem cells provides a versatile system for in vitro production of human neurons
GPR1	http://journals.plos.org/plosone/article?id=10.1371/journal.pone.0029597	significantly downregulated in response to gamma radiation; caveat: differentially expressed in trypanosomes, not humans	Capture of neuroepithelial-like stem cells from pluripotent stem cells provides a versatile system for in vitro production of human neurons
GPS1	https://www.ncbi.nlm.nih.gov/pmc/articles/PMC3013684/	REPAIRtoire - comprehensive database for DNA damage and repair genes	REPAIRtoire - a database of DNA repair pathways
GPX1	http://journals.plos.org/plosone/article?id=10.1371/journal.pone.0029597	significantly upregulated in response to gamma radiation; caveat: differentially regulated in trypanosomes, not humans	Capture of neuroepithelial-like stem cells from pluripotent stem cells provides a versatile system for in vitro production of human neurons
GPX2	http://journals.plos.org/plosone/article?id=10.1371/journal.pone.0029597	significantly upregulated in response to gamma radiation; caveat: differentially regulated in trypanosomes, not humans	Capture of neuroepithelial-like stem cells from pluripotent stem cells provides a versatile system for in vitro production of human neurons
GPX3	http://journals.plos.org/plosone/article?id=10.1371/journal.pone.0029597	significantly upregulated in response to gamma radiation; caveat: differentially regulated in trypanosomes, not humans	Capture of neuroepithelial-like stem cells from pluripotent stem cells provides a versatile system for in vitro production of human neurons
GPX4	http://journals.plos.org/plosone/article?id=10.1371/journal.pone.0029597	significantly upregulated in response to gamma radiation; caveat: differentially regulated in trypanosomes, not humans	Capture of neuroepithelial-like stem cells from pluripotent stem cells provides a versatile system for in vitro production of human neurons
GPX5	http://journals.plos.org/plosone/article?id=10.1371/journal.pone.0029597	significantly upregulated in response to gamma radiation; caveat: differentially regulated in trypanosomes, not humans	Capture of neuroepithelial-like stem cells from pluripotent stem cells provides a versatile system for in vitro production of human neurons
GPX6	http://journals.plos.org/plosone/article?id=10.1371/journal.pone.0029597	significantly upregulated in response to gamma radiation; caveat: differentially regulated in trypanosomes, not humans	Capture of neuroepithelial-like stem cells from pluripotent stem cells provides a versatile system for in vitro production of human neurons
GPX7	http://journals.plos.org/plosone/article?id=10.1371/journal.pone.0029597	significantly upregulated in response to gamma radiation; caveat: differentially regulated in trypanosomes, not humans	Capture of neuroepithelial-like stem cells from pluripotent stem cells provides a versatile system for in vitro production of human neurons
GPX8	http://journals.plos.org/plosone/article?id=10.1371/journal.pone.0029597	significantly upregulated in response to gamma radiation; caveat: differentially regulated in trypanosomes, not humans	Capture of neuroepithelial-like stem cells from pluripotent stem cells provides a versatile system for in vitro production of human neurons
GRPEL1	http://journals.plos.org/plosone/article?id=10.1371/journal.pone.0029597	significantly upregulated in response to gamma radiation; caveat: differentially regulated in trypanosomes, not humans	Capture of neuroepithelial-like stem cells from pluripotent stem cells provides a versatile system for in vitro production of human neurons
GSS	https://bmcmedgenomics.biomedcentral.com/articles/10.1186/1755-8794-7-43	genes differentially expressed in peripheral blood mononuclear cells after exposure to different doses of UV and Xray radiation	Identification of gene-based responses in human blood cells exposed to alpha particle radiation
GTF2H1	http://www.pnas.org/content/98/9/5240.long#ref-100	highly expressed in D. radiodurans, a bacterium highly resistant to ionizing radiation	Predicted highly expressed and putative alien genes of Deinococcus radiodurans and implications for resistance to ionizing radiation damage
GTF2H2	http://www.pnas.org/content/98/9/5240.long#ref-100	highly expressed in D. radiodurans, a bacterium highly resistant to ionizing radiation	Predicted highly expressed and putative alien genes of Deinococcus radiodurans and implications for resistance to ionizing radiation damage
GTF2H3	http://www.pnas.org/content/98/9/5240.long#ref-100	highly expressed in D. radiodurans, a bacterium highly resistant to ionizing radiation	Predicted highly expressed and putative alien genes of Deinococcus radiodurans and implications for resistance to ionizing radiation damage
GTF2H4	http://www.pnas.org/content/98/9/5240.long#ref-100	highly expressed in D. radiodurans, a bacterium highly resistant to ionizing radiation	Predicted highly expressed and putative alien genes of Deinococcus radiodurans and implications for resistance to ionizing radiation damage
GTF2H5	http://www.pnas.org/content/98/9/5240.long#ref-100	highly expressed in D. radiodurans, a bacterium highly resistant to ionizing radiation	Predicted highly expressed and putative alien genes of Deinococcus radiodurans and implications for resistance to ionizing radiation damage
GTF3A	https://www.ncbi.nlm.nih.gov/pmc/articles/PMC2271127/	gene signature that distinguishes radiation status in humans	Gene expression signatures of radiation response are specific, durable, and accurate in mice and humans
GZMK	http://www.tandfonline.com/doi/full/10.3109/09553002.2010.519424	significantly downregulated in whole blood	Gene expression following ionising radiation: identification of biomarkers for dose estimation and prediction of individual response
H2AFX	https://www.ncbi.nlm.nih.gov/pubmed/26694365	there is evidence that FoxO3a is involved in the maintenance of genome integrity in response to the DNA damage and is mediated by H2AFX via unknown mechanisms	Histone H2AX is involved in FoxO3a-Mediated Transcriptional Responses to Ionizing Radiation to Maintain Genome Stability
H3F3B	https://www.ncbi.nlm.nih.gov/pmc/articles/PMC1845155/	gene signature that distinguishes radiation exposure in mice	Gene expression signatures that predict radiation exposure in mice and humans
HAT1	http://journals.plos.org/plosone/article?id=10.1371/journal.pone.0029597	significantly upregulated in response to gamma radiation; caveat: differentially regulated in trypanosomes, not humans	Capture of neuroepithelial-like stem cells from pluripotent stem cells provides a versatile system for in vitro production of human neurons
HDHD2	http://journals.plos.org/plosone/article?id=10.1371/journal.pone.0029597	significantly downregulated in response to gamma radiation; caveat: differentially expressed in trypanosomes, not humans	Capture of neuroepithelial-like stem cells from pluripotent stem cells provides a versatile system for in vitro production of human neurons
HDHD3	http://journals.plos.org/plosone/article?id=10.1371/journal.pone.0029597	significantly downregulated in response to gamma radiation; caveat: differentially expressed in trypanosomes, not humans	Capture of neuroepithelial-like stem cells from pluripotent stem cells provides a versatile system for in vitro production of human neurons
HELB	http://www.pnas.org/content/98/9/5240.long#ref-100	highly expressed in D. radiodurans, a bacterium highly resistant to ionizing radiation	Predicted highly expressed and putative alien genes of Deinococcus radiodurans and implications for resistance to ionizing radiation damage
HELLS	http://www.pnas.org/content/98/22/12608.long#sec-10	confers UV sensitivity when mutated or deleted	A genome-wide screen in Saccharomyces cerevisiae for genes affecting UV radiation sensitivity
HEXB	https://www.ncbi.nlm.nih.gov/pmc/articles/PMC2271127/	gene signature that distinguishes radiation response in C57B16 mice	Gene expression signatures of radiation response are specific, durable, and accurate in mice and humans
HIST1H4B	https://bmcmedgenomics.biomedcentral.com/articles/10.1186/1755-8794-7-43	genes differentially expressed in peripheral blood mononuclear cells after exposure to different doses of UV and Xray radiation	Identification of gene-based responses in human blood cells exposed to alpha particle radiation
HIST4H4	http://journals.plos.org/plosone/article?id=10.1371/journal.pone.0029597	significantly downregulated in response to gamma radiation; caveat: differentially expressed in trypanosomes, not humans	Capture of neuroepithelial-like stem cells from pluripotent stem cells provides a versatile system for in vitro production of human neurons
HLTF	http://www.pnas.org/content/98/22/12608.long#sec-10	confers UV sensitivity when mutated or deleted	A genome-wide screen in Saccharomyces cerevisiae for genes affecting UV radiation sensitivity
HMGN1	https://www.ncbi.nlm.nih.gov/pmc/articles/PMC2271127/	gene signature that distinguishes radiation response in BALB/c mice	Gene expression signatures of radiation response are specific, durable, and accurate in mice and humans
HMMR	http://www.tandfonline.com/doi/full/10.3109/09553002.2010.519424	significantly downregulated in irradiated lymphocytes	Gene expression following ionising radiation: identification of biomarkers for dose estimation and prediction of individual response
HNRNPDL	https://www.ncbi.nlm.nih.gov/pmc/articles/PMC2271127/	gene signature that distinguishes radiation status in humans	Gene expression signatures of radiation response are specific, durable, and accurate in mice and humans
HPA1B	https://academic.oup.com/ee/article-lookup/doi/10.1603/EN13242	heat shock proteins upregulated in Drosophila under UVA radiation stress	differential temporal expression profiles of heat shock protein genes in Drosophila melanogaster under ultraviolet A radiation stress
HPCAL1	https://www.ncbi.nlm.nih.gov/pmc/articles/PMC1845155/	gene signature that distinguishes radiation exposure in mice	Gene expression signatures that predict radiation exposure in mice and humans
HRAFX	http://www.tandfonline.com/doi/full/10.1080/02841860801885969	DNA repair genes that respond to UV radiation damage	Genetic variations in DNA repair genes, radiosensitivity to cancer and susceptibility to acute tissue reactions in radiotherapy-treated cancer patients
HSP90AA1	http://www.tandfonline.com/doi/full/10.3109/09553002.2010.519424	significantly upregulated in whole blood	Gene expression following ionising radiation: identification of biomarkers for dose estimation and prediction of individual response
HSP90AB1	https://academic.oup.com/ee/article-lookup/doi/10.1603/EN13240	heat shock proteins upregulated in Drosophila under UVA radiation stress	differential temporal expression profiles of heat shock protein genes in Drosophila melanogaster under ultraviolet A radiation stress
HSPA12A	https://academic.oup.com/ee/article-lookup/doi/10.1603/EN13252	heat shock proteins upregulated in Drosophila under UVA radiation stress	differential temporal expression profiles of heat shock protein genes in Drosophila melanogaster under ultraviolet A radiation stress
HSPA12B	https://academic.oup.com/ee/article-lookup/doi/10.1603/EN13253	heat shock proteins upregulated in Drosophila under UVA radiation stress	differential temporal expression profiles of heat shock protein genes in Drosophila melanogaster under ultraviolet A radiation stress
HSPA13	https://academic.oup.com/ee/article-lookup/doi/10.1603/EN13254	heat shock proteins upregulated in Drosophila under UVA radiation stress	differential temporal expression profiles of heat shock protein genes in Drosophila melanogaster under ultraviolet A radiation stress
HSPA14	https://academic.oup.com/ee/article-lookup/doi/10.1603/EN13255	heat shock proteins upregulated in Drosophila under UVA radiation stress	differential temporal expression profiles of heat shock protein genes in Drosophila melanogaster under ultraviolet A radiation stress
HSPA1A	https://academic.oup.com/ee/article-lookup/doi/10.1603/EN13241	heat shock proteins upregulated in Drosophila under UVA radiation stress	differential temporal expression profiles of heat shock protein genes in Drosophila melanogaster under ultraviolet A radiation stress
HSPA1B	http://journals.plos.org/plosone/article?id=10.1371/journal.pone.0029597	significantly downregulated in response to gamma radiation; caveat: differentially expressed in trypanosomes, not humans	Capture of neuroepithelial-like stem cells from pluripotent stem cells provides a versatile system for in vitro production of human neurons
HSPA1L	http://journals.plos.org/plosone/article?id=10.1371/journal.pone.0029597	significantly downregulated in response to gamma radiation; caveat: differentially expressed in trypanosomes, not humans	Capture of neuroepithelial-like stem cells from pluripotent stem cells provides a versatile system for in vitro production of human neurons
HSPA2	https://academic.oup.com/ee/article-lookup/doi/10.1603/EN13244	heat shock proteins upregulated in Drosophila under UVA radiation stress	differential temporal expression profiles of heat shock protein genes in Drosophila melanogaster under ultraviolet A radiation stress
HSPA3	http://journals.plos.org/plosone/article?id=10.1371/journal.pone.0029597	significantly downregulated in response to gamma radiation; caveat: differentially expressed in trypanosomes, not humans	Capture of neuroepithelial-like stem cells from pluripotent stem cells provides a versatile system for in vitro production of human neurons
HSPA4	https://academic.oup.com/ee/article-lookup/doi/10.1603/EN13245	heat shock proteins upregulated in Drosophila under UVA radiation stress	differential temporal expression profiles of heat shock protein genes in Drosophila melanogaster under ultraviolet A radiation stress
HSPA4L	https://academic.oup.com/ee/article-lookup/doi/10.1603/EN13246	heat shock proteins upregulated in Drosophila under UVA radiation stress	differential temporal expression profiles of heat shock protein genes in Drosophila melanogaster under ultraviolet A radiation stress
HSPA5	http://journals.plos.org/plosone/article?id=10.1371/journal.pone.0029597	significantly downregulated in response to gamma radiation; caveat: differentially expressed in trypanosomes, not humans	Capture of neuroepithelial-like stem cells from pluripotent stem cells provides a versatile system for in vitro production of human neurons
HSPA6	http://journals.plos.org/plosone/article?id=10.1371/journal.pone.0029597	significantly downregulated in response to gamma radiation; caveat: differentially expressed in trypanosomes, not humans	Capture of neuroepithelial-like stem cells from pluripotent stem cells provides a versatile system for in vitro production of human neurons
HSPA7	https://academic.oup.com/ee/article-lookup/doi/10.1603/EN13249	heat shock proteins upregulated in Drosophila under UVA radiation stress	differential temporal expression profiles of heat shock protein genes in Drosophila melanogaster under ultraviolet A radiation stress
HSPA8	https://academic.oup.com/ee/article-lookup/doi/10.1603/EN13250	heat shock proteins upregulated in Drosophila under UVA radiation stress	differential temporal expression profiles of heat shock protein genes in Drosophila melanogaster under ultraviolet A radiation stress
HSPA9	https://academic.oup.com/ee/article-lookup/doi/10.1603/EN13251	heat shock proteins upregulated in Drosophila under UVA radiation stress	differential temporal expression profiles of heat shock protein genes in Drosophila melanogaster under ultraviolet A radiation stress
HSPB1	http://www.pnas.org/content/98/9/5240.long#ref-100	highly expressed in D. radiodurans, a bacterium highly resistant to ionizing radiation	Predicted highly expressed and putative alien genes of Deinococcus radiodurans and implications for resistance to ionizing radiation damage
HSPB2	http://www.pnas.org/content/98/9/5240.long#ref-100	highly expressed in D. radiodurans, a bacterium highly resistant to ionizing radiation	Predicted highly expressed and putative alien genes of Deinococcus radiodurans and implications for resistance to ionizing radiation damage
HSPB3	https://academic.oup.com/ee/article-lookup/doi/10.1603/EN13258	heat shock proteins upregulated in Drosophila under UVA radiation stress	differential temporal expression profiles of heat shock protein genes in Drosophila melanogaster under ultraviolet A radiation stress
HSPB6	https://academic.oup.com/ee/article-lookup/doi/10.1603/EN13259	heat shock proteins upregulated in Drosophila under UVA radiation stress	differential temporal expression profiles of heat shock protein genes in Drosophila melanogaster under ultraviolet A radiation stress
HSPB7	http://www.pnas.org/content/98/9/5240.long#ref-100	highly expressed in D. radiodurans, a bacterium highly resistant to ionizing radiation	Predicted highly expressed and putative alien genes of Deinococcus radiodurans and implications for resistance to ionizing radiation damage
HSPB8	http://www.pnas.org/content/98/9/5240.long#ref-100	highly expressed in D. radiodurans, a bacterium highly resistant to ionizing radiation	Predicted highly expressed and putative alien genes of Deinococcus radiodurans and implications for resistance to ionizing radiation damage
HSPB9	https://academic.oup.com/ee/article-lookup/doi/10.1603/EN13262	heat shock proteins upregulated in Drosophila under UVA radiation stress	differential temporal expression profiles of heat shock protein genes in Drosophila melanogaster under ultraviolet A radiation stress
HSPD1	https://academic.oup.com/ee/article-lookup/doi/10.1603/EN13263	heat shock proteins upregulated in Drosophila under UVA radiation stress	differential temporal expression profiles of heat shock protein genes in Drosophila melanogaster under ultraviolet A radiation stress
HSPE1	http://www.pnas.org/content/98/9/5240.long#ref-100	highly expressed in D. radiodurans, a bacterium highly resistant to ionizing radiation	Predicted highly expressed and putative alien genes of Deinococcus radiodurans and implications for resistance to ionizing radiation damage
HSPH1	https://academic.oup.com/ee/article-lookup/doi/10.1603/EN13264	heat shock proteins upregulated in Drosophila under UVA radiation stress	differential temporal expression profiles of heat shock protein genes in Drosophila melanogaster under ultraviolet A radiation stress
HTRA1	http://www.pnas.org/content/98/9/5240.long#ref-100	highly expressed in D. radiodurans, a bacterium highly resistant to ionizing radiation	Predicted highly expressed and putative alien genes of Deinococcus radiodurans and implications for resistance to ionizing radiation damage
HUS1	http://www.pnas.org/content/98/22/12608.long#sec-10	confers UV sensitivity when mutated or deleted	A genome-wide screen in Saccharomyces cerevisiae for genes affecting UV radiation sensitivity
ICAM1	https://www.ncbi.nlm.nih.gov/pmc/articles/PMC1845155/	gene signature that distinguishes radiation exposure in mice	Gene expression signatures that predict radiation exposure in mice and humans
IDH1	http://www.pnas.org/content/98/9/5240.long#ref-100	highly expressed in D. radiodurans, a bacterium highly resistant to ionizing radiation	Predicted highly expressed and putative alien genes of Deinococcus radiodurans and implications for resistance to ionizing radiation damage
IDH2	http://www.pnas.org/content/98/9/5240.long#ref-100	highly expressed in D. radiodurans, a bacterium highly resistant to ionizing radiation	Predicted highly expressed and putative alien genes of Deinococcus radiodurans and implications for resistance to ionizing radiation damage
IDH3A	http://www.pnas.org/content/98/9/5240.long#ref-100	highly expressed in D. radiodurans, a bacterium highly resistant to ionizing radiation	Predicted highly expressed and putative alien genes of Deinococcus radiodurans and implications for resistance to ionizing radiation damage
IDH3B	http://www.pnas.org/content/98/9/5240.long#ref-100	highly expressed in D. radiodurans, a bacterium highly resistant to ionizing radiation	Predicted highly expressed and putative alien genes of Deinococcus radiodurans and implications for resistance to ionizing radiation damage
IDH3G	http://www.pnas.org/content/98/9/5240.long#ref-100	highly expressed in D. radiodurans, a bacterium highly resistant to ionizing radiation	Predicted highly expressed and putative alien genes of Deinococcus radiodurans and implications for resistance to ionizing radiation damage
IER5	http://www.tandfonline.com/doi/full/10.3109/09553002.2010.519424	significantly upregulated in whole blood	Gene expression following ionising radiation: identification of biomarkers for dose estimation and prediction of individual response
IFITM3	https://www.ncbi.nlm.nih.gov/pmc/articles/PMC1845155/	gene signature that distinguishes radiation exposure in mice	Gene expression signatures that predict radiation exposure in mice and humans
IFNG	http://www.tandfonline.com/doi/full/10.3109/09553002.2010.519424	significantly up-regulated genes in irradiated lymphocytes	Gene expression following ionising radiation: identification of biomarkers for dose estimation and prediction of individual response
IGFBP4	https://bmcmedgenomics.biomedcentral.com/articles/10.1186/1755-8794-7-43	genes differentially expressed in peripheral blood mononuclear cells after exposure to different doses of UV and Xray radiation	Identification of gene-based responses in human blood cells exposed to alpha particle radiation
IGHG1	http://www.tandfonline.com/doi/full/10.3109/09553002.2010.519424	significantly downregulated in whole blood	Gene expression following ionising radiation: identification of biomarkers for dose estimation and prediction of individual response
IGJ	http://www.tandfonline.com/doi/full/10.3109/09553002.2010.519424	significantly downregulated in whole blood	Gene expression following ionising radiation: identification of biomarkers for dose estimation and prediction of individual response
IL21R	https://bmcmedgenomics.biomedcentral.com/articles/10.1186/1755-8794-7-43	genes differentially expressed in peripheral blood mononuclear cells after exposure to different doses of UV and Xray radiation	Identification of gene-based responses in human blood cells exposed to alpha particle radiation
IL2RB	http://www.tandfonline.com/doi/full/10.3109/09553002.2010.519424	significantly downregulated in whole blood	Gene expression following ionising radiation: identification of biomarkers for dose estimation and prediction of individual response
IL6ST	https://www.nature.com/bjc/journal/v107/n6/full/bjc2012302a.html	upregulated in normal epithelial tissue vs irradiated epithelial tissue	A gene expression signature distinguishes normal tissues of sporadic and radiation-induced papillary thyroid carcinomas
INSIG1	http://www.tandfonline.com/doi/full/10.3109/09553002.2010.519424	significantly downregulated in irradiated lymphocytes	Gene expression following ionising radiation: identification of biomarkers for dose estimation and prediction of individual response
IRF6	https://www.ncbi.nlm.nih.gov/pmc/articles/PMC2271127/	gene signature that distinguishes radiation response in C57B16 mice	Gene expression signatures of radiation response are specific, durable, and accurate in mice and humans
ISCU	https://bmcmedgenomics.biomedcentral.com/articles/10.1186/1755-8794-7-43	genes differentially expressed in peripheral blood mononuclear cells after exposure to different doses of UV and Xray radiation	Identification of gene-based responses in human blood cells exposed to alpha particle radiation
ISG20	https://bmcmedgenomics.biomedcentral.com/articles/10.1186/1755-8794-7-43	genes differentially expressed in peripheral blood mononuclear cells after exposure to different doses of UV and Xray radiation	Identification of gene-based responses in human blood cells exposed to alpha particle radiation
ITPR3	https://www.ncbi.nlm.nih.gov/pmc/articles/PMC2271127/	gene signature that distinguishes radiation response in C57B16 mice	Gene expression signatures of radiation response are specific, durable, and accurate in mice and humans
KIF14	http://www.tandfonline.com/doi/full/10.3109/09553002.2010.519424	significantly downregulated in irradiated lymphocytes	Gene expression following ionising radiation: identification of biomarkers for dose estimation and prediction of individual response
KIF23	http://www.tandfonline.com/doi/full/10.3109/09553002.2010.519424	significantly downregulated in irradiated lymphocytes	Gene expression following ionising radiation: identification of biomarkers for dose estimation and prediction of individual response
KLRF1	http://www.tandfonline.com/doi/full/10.3109/09553002.2010.519424	significantly downregulated in whole blood	Gene expression following ionising radiation: identification of biomarkers for dose estimation and prediction of individual response
KRAS	https://www.ncbi.nlm.nih.gov/pmc/articles/PMC1845155/	gene signature that distinguishes radiation exposure in mice	Gene expression signatures that predict radiation exposure in mice and humans
LACK2	http://journals.plos.org/plosone/article?id=10.1371/journal.pone.0029597	significantly downregulated in response to gamma radiation; caveat: differentially expressed in trypanosomes, not humans	Capture of neuroepithelial-like stem cells from pluripotent stem cells provides a versatile system for in vitro production of human neurons
LAMC3	https://bmcmedgenomics.biomedcentral.com/articles/10.1186/1755-8794-7-43	genes differentially expressed in peripheral blood mononuclear cells after exposure to different doses of UV and Xray radiation	Identification of gene-based responses in human blood cells exposed to alpha particle radiation
LAT2	https://www.ncbi.nlm.nih.gov/pmc/articles/PMC1845155/	gene signature that distinguishes radiation exposure in mice	Gene expression signatures that predict radiation exposure in mice and humans
LCN2	https://www.ncbi.nlm.nih.gov/pmc/articles/PMC1845155/	gene signature that distinguishes radiation exposure in mice	Gene expression signatures that predict radiation exposure in mice and humans
LDHA	http://www.tandfonline.com/doi/full/10.3109/09553002.2010.519424	significantly downregulated in irradiated lymphocytes	Gene expression following ionising radiation: identification of biomarkers for dose estimation and prediction of individual response
LDHB	http://www.pnas.org/content/98/9/5240.long#ref-100	highly expressed in D. radiodurans, a bacterium highly resistant to ionizing radiation	Predicted highly expressed and putative alien genes of Deinococcus radiodurans and implications for resistance to ionizing radiation damage
LDLRAP1	https://www.ncbi.nlm.nih.gov/pmc/articles/PMC1845155/	gene signature that distinguishes radiation exposure in mice	Gene expression signatures that predict radiation exposure in mice and humans
LIG1	http://www.pnas.org/content/98/22/12608.long#sec-10	confers UV sensitivity when mutated or deleted	A genome-wide screen in Saccharomyces cerevisiae for genes affecting UV radiation sensitivity
LIG3	http://science.sciencemag.org/content/291/5507/1284.full	human DNA repair gene database	Human DNA Repair Genes
LIG4	http://science.sciencemag.org/content/291/5507/1284.full	human DNA repair gene database	Human DNA Repair Genes
LIMD1	https://www.ncbi.nlm.nih.gov/pmc/articles/PMC1845155/	gene signature that distinguishes radiation exposure in mice	Gene expression signatures that predict radiation exposure in mice and humans
LITAF	https://www.ncbi.nlm.nih.gov/pmc/articles/PMC1845155/	gene signature that distinguishes radiation exposure in mice	Gene expression signatures that predict radiation exposure in mice and humans
LMO2	https://www.ncbi.nlm.nih.gov/pmc/articles/PMC1845155/	gene signature that distinguishes radiation exposure in mice	Gene expression signatures that predict radiation exposure in mice and humans
LONP1	http://www.pnas.org/content/98/9/5240.long#ref-100	highly expressed in D. radiodurans, a bacterium highly resistant to ionizing radiation	Predicted highly expressed and putative alien genes of Deinococcus radiodurans and implications for resistance to ionizing radiation damage
LONP2	http://www.pnas.org/content/98/9/5240.long#ref-100	highly expressed in D. radiodurans, a bacterium highly resistant to ionizing radiation	Predicted highly expressed and putative alien genes of Deinococcus radiodurans and implications for resistance to ionizing radiation damage
LRRC58	http://www.tandfonline.com/doi/full/10.3109/09553002.2010.519424	significantly up-regulated genes in irradiated lymphocytes	Gene expression following ionising radiation: identification of biomarkers for dose estimation and prediction of individual response
LSM1	http://www.pnas.org/content/98/22/12608.long#sec-10	confers UV sensitivity when mutated or deleted	A genome-wide screen in Saccharomyces cerevisiae for genes affecting UV radiation sensitivity
LSM10	https://www.ncbi.nlm.nih.gov/pmc/articles/PMC1845155/	gene signature that distinguishes radiation exposure in mice	Gene expression signatures that predict radiation exposure in mice and humans
LY6D	https://www.ncbi.nlm.nih.gov/pmc/articles/PMC2271127/	gene signature that distinguishes radiation response in BALB/c mice	Gene expression signatures of radiation response are specific, durable, and accurate in mice and humans
LY6E	https://www.ncbi.nlm.nih.gov/pmc/articles/PMC2271127/	gene signature that distinguishes radiation response in BALB/c mice	Gene expression signatures of radiation response are specific, durable, and accurate in mice and humans
LY9	https://bmcmedgenomics.biomedcentral.com/articles/10.1186/1755-8794-7-43	genes differentially expressed in peripheral blood mononuclear cells after exposure to different doses of UV and Xray radiation	Identification of gene-based responses in human blood cells exposed to alpha particle radiation
MAD2L2	http://www.pnas.org/content/98/22/12608.long#sec-10	confers UV sensitivity when mutated or deleted	A genome-wide screen in Saccharomyces cerevisiae for genes affecting UV radiation sensitivity
MALAT1	https://www.nature.com/bjc/journal/v107/n6/full/bjc2012302a.html	upregulated in normal epithelial tissue vs irradiated epithelial tissue	A gene expression signature distinguishes normal tissues of sporadic and radiation-induced papillary thyroid carcinomas
MAMDC4	https://bmcmedgenomics.biomedcentral.com/articles/10.1186/1755-8794-7-43	genes differentially expressed in peripheral blood mononuclear cells after exposure to different doses of UV and Xray radiation	Identification of gene-based responses in human blood cells exposed to alpha particle radiation
MAN2C1	https://www.ncbi.nlm.nih.gov/pmc/articles/PMC1845155/	gene signature that distinguishes radiation exposure in mice	Gene expression signatures that predict radiation exposure in mice and humans
MAP4K4	https://bmcmedgenomics.biomedcentral.com/articles/10.1186/1755-8794-7-43	genes differentially expressed in peripheral blood mononuclear cells after exposure to different doses of UV and Xray radiation	Identification of gene-based responses in human blood cells exposed to alpha particle radiation
MBD4	http://www.pnas.org/content/98/9/5240.long#ref-100	highly expressed in D. radiodurans, a bacterium highly resistant to ionizing radiation	Predicted highly expressed and putative alien genes of Deinococcus radiodurans and implications for resistance to ionizing radiation damage
MBNL2	https://www.nature.com/bjc/journal/v107/n6/full/bjc2012302a.html	upregulated in normal epithelial tissue vs irradiated epithelial tissue	A gene expression signature distinguishes normal tissues of sporadic and radiation-induced papillary thyroid carcinomas
MDC1	https://www.ncbi.nlm.nih.gov/pmc/articles/PMC3013684/	REPAIRtoire - comprehensive database for DNA damage and repair genes	REPAIRtoire - a database of DNA repair pathways
MDH1	http://www.pnas.org/content/98/9/5240.long#ref-100	highly expressed in D. radiodurans, a bacterium highly resistant to ionizing radiation	Predicted highly expressed and putative alien genes of Deinococcus radiodurans and implications for resistance to ionizing radiation damage
MDH1B	http://www.pnas.org/content/98/9/5240.long#ref-100	highly expressed in D. radiodurans, a bacterium highly resistant to ionizing radiation	Predicted highly expressed and putative alien genes of Deinococcus radiodurans and implications for resistance to ionizing radiation damage
MDH2	http://www.pnas.org/content/98/9/5240.long#ref-100	highly expressed in D. radiodurans, a bacterium highly resistant to ionizing radiation	Predicted highly expressed and putative alien genes of Deinococcus radiodurans and implications for resistance to ionizing radiation damage
MDM2	https://bmcmedgenomics.biomedcentral.com/articles/10.1186/1755-8794-7-43	genes differentially expressed in peripheral blood mononuclear cells after exposure to different doses of UV and Xray radiation	Identification of gene-based responses in human blood cells exposed to alpha particle radiation
METAP1	https://www.ncbi.nlm.nih.gov/pmc/articles/PMC1845155/	gene signature that distinguishes radiation exposure in mice	Gene expression signatures that predict radiation exposure in mice and humans
METTL7A	https://bmcmedgenomics.biomedcentral.com/articles/10.1186/1755-8794-7-43	genes differentially expressed in peripheral blood mononuclear cells after exposure to different doses of UV and Xray radiation	Identification of gene-based responses in human blood cells exposed to alpha particle radiation
MGMT	http://www.pnas.org/content/98/9/5240.long#ref-100	highly expressed in D. radiodurans, a bacterium highly resistant to ionizing radiation	Predicted highly expressed and putative alien genes of Deinococcus radiodurans and implications for resistance to ionizing radiation damage
MIDN	https://www.ncbi.nlm.nih.gov/pmc/articles/PMC1845155/	gene signature that distinguishes radiation exposure in mice	Gene expression signatures that predict radiation exposure in mice and humans
MLH1	http://www.pnas.org/content/98/9/5240.long#ref-100	highly expressed in D. radiodurans, a bacterium highly resistant to ionizing radiation	Predicted highly expressed and putative alien genes of Deinococcus radiodurans and implications for resistance to ionizing radiation damage
MLH3	http://www.pnas.org/content/98/9/5240.long#ref-100	highly expressed in D. radiodurans, a bacterium highly resistant to ionizing radiation	Predicted highly expressed and putative alien genes of Deinococcus radiodurans and implications for resistance to ionizing radiation damage
MMS19	http://science.sciencemag.org/content/291/5507/1284.full	human DNA repair gene database	Human DNA Repair Genes
MNAT1	http://science.sciencemag.org/content/291/5507/1284.full	human DNA repair gene database	Human DNA Repair Genes
MOAP1	https://www.ncbi.nlm.nih.gov/pmc/articles/PMC2271127/	gene signature that distinguishes radiation status in humans	Gene expression signatures of radiation response are specific, durable, and accurate in mice and humans
MOSPD3	https://www.ncbi.nlm.nih.gov/pmc/articles/PMC1845155/	gene signature that distinguishes radiation exposure in mice	Gene expression signatures that predict radiation exposure in mice and humans
MPG	http://www.pnas.org/content/98/9/5240.long#ref-100	highly expressed in D. radiodurans, a bacterium highly resistant to ionizing radiation	Predicted highly expressed and putative alien genes of Deinococcus radiodurans and implications for resistance to ionizing radiation damage
MRE11	http://science.sciencemag.org/content/291/5507/1284.full	human DNA repair gene database	Human DNA Repair Genes
MRRF	http://www.pnas.org/content/98/9/5240.long#ref-100	highly expressed in D. radiodurans, a bacterium highly resistant to ionizing radiation	Predicted highly expressed and putative alien genes of Deinococcus radiodurans and implications for resistance to ionizing radiation damage
MS4A1	https://www.ncbi.nlm.nih.gov/pmc/articles/PMC2271127/	gene signature that distinguishes radiation response in BALB/c mice	Gene expression signatures of radiation response are specific, durable, and accurate in mice and humans
MSH2	http://www.pnas.org/content/98/9/5240.long#ref-100	highly expressed in D. radiodurans, a bacterium highly resistant to ionizing radiation	Predicted highly expressed and putative alien genes of Deinococcus radiodurans and implications for resistance to ionizing radiation damage
MSH3	http://www.pnas.org/content/98/9/5240.long#ref-100	highly expressed in D. radiodurans, a bacterium highly resistant to ionizing radiation	Predicted highly expressed and putative alien genes of Deinococcus radiodurans and implications for resistance to ionizing radiation damage
MSH4	http://www.pnas.org/content/98/9/5240.long#ref-100	highly expressed in D. radiodurans, a bacterium highly resistant to ionizing radiation	Predicted highly expressed and putative alien genes of Deinococcus radiodurans and implications for resistance to ionizing radiation damage
MSH5	http://www.pnas.org/content/98/9/5240.long#ref-100	highly expressed in D. radiodurans, a bacterium highly resistant to ionizing radiation	Predicted highly expressed and putative alien genes of Deinococcus radiodurans and implications for resistance to ionizing radiation damage
MSH6	http://www.pnas.org/content/98/9/5240.long#ref-100	highly expressed in D. radiodurans, a bacterium highly resistant to ionizing radiation	Predicted highly expressed and putative alien genes of Deinococcus radiodurans and implications for resistance to ionizing radiation damage
MSRA	http://www.pnas.org/content/98/9/5240.long#ref-100	highly expressed in D. radiodurans, a bacterium highly resistant to ionizing radiation	Predicted highly expressed and putative alien genes of Deinococcus radiodurans and implications for resistance to ionizing radiation damage
MT-ND1	https://www.ncbi.nlm.nih.gov/pmc/articles/PMC1845155/	gene signature that distinguishes radiation exposure in mice	Gene expression signatures that predict radiation exposure in mice and humans
MUS81	http://www.pnas.org/content/98/22/12608.long#sec-10	confers UV sensitivity when mutated or deleted	A genome-wide screen in Saccharomyces cerevisiae for genes affecting UV radiation sensitivity
MUTYH	http://www.pnas.org/content/98/9/5240.long#ref-100	highly expressed in D. radiodurans, a bacterium highly resistant to ionizing radiation	Predicted highly expressed and putative alien genes of Deinococcus radiodurans and implications for resistance to ionizing radiation damage
MVK	http://journals.plos.org/plosone/article?id=10.1371/journal.pone.0029597	significantly downregulated in response to gamma radiation; caveat: differentially expressed in trypanosomes, not humans	Capture of neuroepithelial-like stem cells from pluripotent stem cells provides a versatile system for in vitro production of human neurons
MYC	https://www.ncbi.nlm.nih.gov/pubmed/9008208	underexpression is correlated with resistance to radiation in normal human uroepithelium	An ionizing radiation-sensitive CHO mutant cell line: irs-20. IV. Genetic complementation, V(D)J recombination and the scid phenotype
MYCBPAP	https://www.ncbi.nlm.nih.gov/pmc/articles/PMC1845155/	gene signature that distinguishes radiation exposure in mice	Gene expression signatures that predict radiation exposure in mice and humans
MYO15A	https://www.ncbi.nlm.nih.gov/pmc/articles/PMC2271127/	gene signature that distinguishes radiation response in C57B16 mice	Gene expression signatures of radiation response are specific, durable, and accurate in mice and humans
NBN	http://science.sciencemag.org/content/291/5507/1284.full	human DNA repair gene database	Human DNA Repair Genes
NCAM1	https://www.nature.com/bjc/journal/v107/n6/full/bjc2012302a.html	upregulated in normal epithelial tissue vs irradiated epithelial tissue	A gene expression signature distinguishes normal tissues of sporadic and radiation-induced papillary thyroid carcinomas
NCAPG	http://www.tandfonline.com/doi/full/10.3109/09553002.2010.519424	significantly downregulated in irradiated lymphocytes	Gene expression following ionising radiation: identification of biomarkers for dose estimation and prediction of individual response
NEAT1	https://www.nature.com/bjc/journal/v107/n6/full/bjc2012302a.html	upregulated in normal epithelial tissue vs irradiated epithelial tissue	A gene expression signature distinguishes normal tissues of sporadic and radiation-induced papillary thyroid carcinomas
NEIL1	http://www.pnas.org/content/98/9/5240.long#ref-100	highly expressed in D. radiodurans, a bacterium highly resistant to ionizing radiation	Predicted highly expressed and putative alien genes of Deinococcus radiodurans and implications for resistance to ionizing radiation damage
NEIL2	http://www.pnas.org/content/98/9/5240.long#ref-100	highly expressed in D. radiodurans, a bacterium highly resistant to ionizing radiation	Predicted highly expressed and putative alien genes of Deinococcus radiodurans and implications for resistance to ionizing radiation damage
NEIL3	http://www.pnas.org/content/98/9/5240.long#ref-100	highly expressed in D. radiodurans, a bacterium highly resistant to ionizing radiation	Predicted highly expressed and putative alien genes of Deinococcus radiodurans and implications for resistance to ionizing radiation damage
NFKBIA	https://www.ncbi.nlm.nih.gov/pmc/articles/PMC1845155/	gene signature that distinguishes radiation exposure in mice	Gene expression signatures that predict radiation exposure in mice and humans
NHEJ1	https://www.ncbi.nlm.nih.gov/pmc/articles/PMC3013684/	REPAIRtoire - comprehensive database for DNA damage and repair genes	REPAIRtoire - a database of DNA repair pathways
NINJ1	https://www.ncbi.nlm.nih.gov/pmc/articles/PMC1845155/	gene signature that distinguishes radiation exposure in mice	Gene expression signatures that predict radiation exposure in mice and humans
NME1	http://journals.plos.org/plosone/article?id=10.1371/journal.pone.0029597	significantly downregulated in response to gamma radiation; caveat: differentially expressed in trypanosomes, not humans	Capture of neuroepithelial-like stem cells from pluripotent stem cells provides a versatile system for in vitro production of human neurons
NME2	http://journals.plos.org/plosone/article?id=10.1371/journal.pone.0029597	significantly downregulated in response to gamma radiation; caveat: differentially expressed in trypanosomes, not humans	Capture of neuroepithelial-like stem cells from pluripotent stem cells provides a versatile system for in vitro production of human neurons
NME3	http://journals.plos.org/plosone/article?id=10.1371/journal.pone.0029597	significantly downregulated in response to gamma radiation; caveat: differentially expressed in trypanosomes, not humans	Capture of neuroepithelial-like stem cells from pluripotent stem cells provides a versatile system for in vitro production of human neurons
NME4	http://journals.plos.org/plosone/article?id=10.1371/journal.pone.0029597	significantly downregulated in response to gamma radiation; caveat: differentially expressed in trypanosomes, not humans	Capture of neuroepithelial-like stem cells from pluripotent stem cells provides a versatile system for in vitro production of human neurons
NME6	http://journals.plos.org/plosone/article?id=10.1371/journal.pone.0029597	significantly downregulated in response to gamma radiation; caveat: differentially expressed in trypanosomes, not humans	Capture of neuroepithelial-like stem cells from pluripotent stem cells provides a versatile system for in vitro production of human neurons
NOL1	http://journals.plos.org/plosone/article?id=10.1371/journal.pone.0029597	significantly downregulated in response to gamma radiation; caveat: differentially expressed in trypanosomes, not humans	Capture of neuroepithelial-like stem cells from pluripotent stem cells provides a versatile system for in vitro production of human neurons
NOL2	http://journals.plos.org/plosone/article?id=10.1371/journal.pone.0029597	significantly downregulated in response to gamma radiation; caveat: differentially expressed in trypanosomes, not humans	Capture of neuroepithelial-like stem cells from pluripotent stem cells provides a versatile system for in vitro production of human neurons
NOL3	http://journals.plos.org/plosone/article?id=10.1371/journal.pone.0029597	significantly downregulated in response to gamma radiation; caveat: differentially expressed in trypanosomes, not humans	Capture of neuroepithelial-like stem cells from pluripotent stem cells provides a versatile system for in vitro production of human neurons
NOL4	http://journals.plos.org/plosone/article?id=10.1371/journal.pone.0029597	significantly downregulated in response to gamma radiation; caveat: differentially expressed in trypanosomes, not humans	Capture of neuroepithelial-like stem cells from pluripotent stem cells provides a versatile system for in vitro production of human neurons
NTHL1	http://www.pnas.org/content/98/9/5240.long#ref-100	highly expressed in D. radiodurans, a bacterium highly resistant to ionizing radiation	Predicted highly expressed and putative alien genes of Deinococcus radiodurans and implications for resistance to ionizing radiation damage
NUDT1	http://www.pnas.org/content/98/9/5240.long#ref-100	highly expressed in D. radiodurans, a bacterium highly resistant to ionizing radiation	Predicted highly expressed and putative alien genes of Deinococcus radiodurans and implications for resistance to ionizing radiation damage
NUDT15	https://bmcmedgenomics.biomedcentral.com/articles/10.1186/1755-8794-7-43	genes differentially expressed in peripheral blood mononuclear cells after exposure to different doses of UV and Xray radiation	Identification of gene-based responses in human blood cells exposed to alpha particle radiation
OAS2	https://www.ncbi.nlm.nih.gov/pmc/articles/PMC1845155/	gene signature that distinguishes radiation exposure in mice	Gene expression signatures that predict radiation exposure in mice and humans
OGDH	https://www.nature.com/bjc/journal/v107/n6/full/bjc2012302a.html	upregulated in normal epithelial tissue vs irradiated epithelial tissue	A gene expression signature distinguishes normal tissues of sporadic and radiation-induced papillary thyroid carcinomas
OGG1	http://www.pnas.org/content/98/9/5240.long#ref-100	highly expressed in D. radiodurans, a bacterium highly resistant to ionizing radiation	Predicted highly expressed and putative alien genes of Deinococcus radiodurans and implications for resistance to ionizing radiation damage
PANK4	https://www.ncbi.nlm.nih.gov/pmc/articles/PMC1845155/	gene signature that distinguishes radiation exposure in mice	Gene expression signatures that predict radiation exposure in mice and humans
PAPD5	http://science.sciencemag.org/content/291/5507/1284.full	human DNA repair gene database	Human DNA Repair Genes
PAPD7	http://science.sciencemag.org/content/291/5507/1284.full	human DNA repair gene database	Human DNA Repair Genes
PARP1	http://science.sciencemag.org/content/291/5507/1284.full	human DNA repair gene database	Human DNA Repair Genes
PARP2	http://science.sciencemag.org/content/291/5507/1284.full	human DNA repair gene database	Human DNA Repair Genes
PARP3	http://science.sciencemag.org/content/291/5507/1284.full	human DNA repair gene database	Human DNA Repair Genes
PBEF1	http://www.tandfonline.com/doi/full/10.3109/09553002.2010.519424	significantly downregulated in whole blood	Gene expression following ionising radiation: identification of biomarkers for dose estimation and prediction of individual response
PCK1	http://journals.plos.org/plosone/article?id=10.1371/journal.pone.0029597	significantly downregulated in response to gamma radiation; caveat: differentially expressed in trypanosomes, not humans	Capture of neuroepithelial-like stem cells from pluripotent stem cells provides a versatile system for in vitro production of human neurons
PCK2	http://www.pnas.org/content/98/9/5240.long#ref-100	highly expressed in D. radiodurans, a bacterium highly resistant to ionizing radiation	Predicted highly expressed and putative alien genes of Deinococcus radiodurans and implications for resistance to ionizing radiation damage
PCLO	https://academic.oup.com/ee/article-lookup/doi/10.1603/EN12319	genes differentially expressed in Drosophila regulated by UVA radiation stress	Identification and transcriptional profiling of differentially expressed genes associated with response to UVA radiation in Drosophila melanogaster
PCNA	http://www.tandfonline.com/doi/full/10.3109/09553002.2010.519424	significantly upregulated in whole blood	Gene expression following ionising radiation: identification of biomarkers for dose estimation and prediction of individual response
PCNX2	https://bmcmedgenomics.biomedcentral.com/articles/10.1186/1755-8794-7-43	genes differentially expressed in peripheral blood mononuclear cells after exposure to different doses of UV and Xray radiation	Identification of gene-based responses in human blood cells exposed to alpha particle radiation
PDHA1	http://journals.plos.org/plosone/article?id=10.1371/journal.pone.0029597	significantly downregulated in response to gamma radiation; caveat: differentially expressed in trypanosomes, not humans	Capture of neuroepithelial-like stem cells from pluripotent stem cells provides a versatile system for in vitro production of human neurons
PEPD	http://www.pnas.org/content/98/9/5240.long#ref-100	highly expressed in D. radiodurans, a bacterium highly resistant to ionizing radiation	Predicted highly expressed and putative alien genes of Deinococcus radiodurans and implications for resistance to ionizing radiation damage
PERP	http://www.tandfonline.com/doi/full/10.3109/09553002.2010.519424	significantly upregulated in whole blood	Gene expression following ionising radiation: identification of biomarkers for dose estimation and prediction of individual response
PGLS	https://www.ncbi.nlm.nih.gov/pmc/articles/PMC2271127/	gene signature that distinguishes radiation response in C57B16 mice	Gene expression signatures of radiation response are specific, durable, and accurate in mice and humans
PHLDA3	https://bmcmedgenomics.biomedcentral.com/articles/10.1186/1755-8794-7-43	genes differentially expressed in peripheral blood mononuclear cells after exposure to different doses of UV and Xray radiation	Identification of gene-based responses in human blood cells exposed to alpha particle radiation
PHPT1	https://bmcmedgenomics.biomedcentral.com/articles/10.1186/1755-8794-7-43	genes differentially expressed in peripheral blood mononuclear cells after exposure to different doses of UV and Xray radiation	Identification of gene-based responses in human blood cells exposed to alpha particle radiation
PIF1	http://www.tandfonline.com/doi/full/10.3109/09553002.2010.519424	significantly downregulated in irradiated lymphocytes	Gene expression following ionising radiation: identification of biomarkers for dose estimation and prediction of individual response
PIN1	http://www.pnas.org/content/98/9/5240.long#ref-100	highly expressed in D. radiodurans, a bacterium highly resistant to ionizing radiation	Predicted highly expressed and putative alien genes of Deinococcus radiodurans and implications for resistance to ionizing radiation damage
PIN4	http://www.pnas.org/content/98/9/5240.long#ref-100	highly expressed in D. radiodurans, a bacterium highly resistant to ionizing radiation	Predicted highly expressed and putative alien genes of Deinococcus radiodurans and implications for resistance to ionizing radiation damage
PLEKHJ1	https://www.ncbi.nlm.nih.gov/pmc/articles/PMC2271127/	gene signature that distinguishes radiation response in C57B16 mice	Gene expression signatures of radiation response are specific, durable, and accurate in mice and humans
PLK2	https://bmcmedgenomics.biomedcentral.com/articles/10.1186/1755-8794-7-43	genes differentially expressed in peripheral blood mononuclear cells after exposure to different doses of UV and Xray radiation	Identification of gene-based responses in human blood cells exposed to alpha particle radiation
PLK3	https://bmcmedgenomics.biomedcentral.com/articles/10.1186/1755-8794-7-43	genes differentially expressed in peripheral blood mononuclear cells after exposure to different doses of UV and Xray radiation	Identification of gene-based responses in human blood cells exposed to alpha particle radiation
PLPP1	http://journals.plos.org/plosone/article?id=10.1371/journal.pone.0029597	significantly downregulated in response to gamma radiation; caveat: differentially expressed in trypanosomes, not humans	Capture of neuroepithelial-like stem cells from pluripotent stem cells provides a versatile system for in vitro production of human neurons
PLPP2	http://journals.plos.org/plosone/article?id=10.1371/journal.pone.0029597	significantly downregulated in response to gamma radiation; caveat: differentially expressed in trypanosomes, not humans	Capture of neuroepithelial-like stem cells from pluripotent stem cells provides a versatile system for in vitro production of human neurons
PLPP3	http://journals.plos.org/plosone/article?id=10.1371/journal.pone.0029597	significantly downregulated in response to gamma radiation; caveat: differentially expressed in trypanosomes, not humans	Capture of neuroepithelial-like stem cells from pluripotent stem cells provides a versatile system for in vitro production of human neurons
PLPP4	http://journals.plos.org/plosone/article?id=10.1371/journal.pone.0029597	significantly downregulated in response to gamma radiation; caveat: differentially expressed in trypanosomes, not humans	Capture of neuroepithelial-like stem cells from pluripotent stem cells provides a versatile system for in vitro production of human neurons
PLPP5	http://journals.plos.org/plosone/article?id=10.1371/journal.pone.0029597	significantly downregulated in response to gamma radiation; caveat: differentially expressed in trypanosomes, not humans	Capture of neuroepithelial-like stem cells from pluripotent stem cells provides a versatile system for in vitro production of human neurons
PMS1	https://www.ncbi.nlm.nih.gov/pmc/articles/PMC3013684/	REPAIRtoire - comprehensive database for DNA damage and repair genes	REPAIRtoire - a database of DNA repair pathways
PMS2	https://www.ncbi.nlm.nih.gov/pmc/articles/PMC3013684/	REPAIRtoire - comprehensive database for DNA damage and repair genes	REPAIRtoire - a database of DNA repair pathways
PMS2P3	http://science.sciencemag.org/content/291/5507/1284.full	human DNA repair gene database	Human DNA Repair Genes
PMS2P4	https://www.ncbi.nlm.nih.gov/pmc/articles/PMC3013684/	REPAIRtoire - comprehensive database for DNA damage and repair genes	REPAIRtoire - a database of DNA repair pathways
PNKP	http://science.sciencemag.org/content/291/5507/1284.full	human DNA repair gene database	Human DNA Repair Genes
POLA1	http://www.pnas.org/content/98/9/5240.long#ref-100	highly expressed in D. radiodurans, a bacterium highly resistant to ionizing radiation	Predicted highly expressed and putative alien genes of Deinococcus radiodurans and implications for resistance to ionizing radiation damage
POLA2	http://www.pnas.org/content/98/9/5240.long#ref-100	highly expressed in D. radiodurans, a bacterium highly resistant to ionizing radiation	Predicted highly expressed and putative alien genes of Deinococcus radiodurans and implications for resistance to ionizing radiation damage
POLB	http://www.pnas.org/content/98/9/5240.long#ref-100	highly expressed in D. radiodurans, a bacterium highly resistant to ionizing radiation	Predicted highly expressed and putative alien genes of Deinococcus radiodurans and implications for resistance to ionizing radiation damage
POLD1	http://www.tandfonline.com/doi/full/10.1080/02841860801885969	DNA repair genes that respond to UV radiation damage	Genetic variations in DNA repair genes, radiosensitivity to cancer and susceptibility to acute tissue reactions in radiotherapy-treated cancer patients
POLD2	http://www.tandfonline.com/doi/full/10.1080/02841860801885969	DNA repair genes that respond to UV radiation damage	Genetic variations in DNA repair genes, radiosensitivity to cancer and susceptibility to acute tissue reactions in radiotherapy-treated cancer patients
POLD3	http://www.tandfonline.com/doi/full/10.1080/02841860801885969	DNA repair genes that respond to UV radiation damage	Genetic variations in DNA repair genes, radiosensitivity to cancer and susceptibility to acute tissue reactions in radiotherapy-treated cancer patients
POLD4	http://www.tandfonline.com/doi/full/10.1080/02841860801885969	DNA repair genes that respond to UV radiation damage	Genetic variations in DNA repair genes, radiosensitivity to cancer and susceptibility to acute tissue reactions in radiotherapy-treated cancer patients
POLDIP2	https://www.ncbi.nlm.nih.gov/pmc/articles/PMC3013684/	REPAIRtoire - comprehensive database for DNA damage and repair genes	REPAIRtoire - a database of DNA repair pathways
POLDIP3	https://www.ncbi.nlm.nih.gov/pmc/articles/PMC3013684/	REPAIRtoire - comprehensive database for DNA damage and repair genes	REPAIRtoire - a database of DNA repair pathways
POLE	http://www.tandfonline.com/doi/full/10.1080/02841860801885969	DNA repair genes that respond to UV radiation damage	Genetic variations in DNA repair genes, radiosensitivity to cancer and susceptibility to acute tissue reactions in radiotherapy-treated cancer patients
POLE2	https://www.ncbi.nlm.nih.gov/pmc/articles/PMC3013684/	REPAIRtoire - comprehensive database for DNA damage and repair genes	REPAIRtoire - a database of DNA repair pathways
POLE3	https://www.ncbi.nlm.nih.gov/pmc/articles/PMC3013684/	REPAIRtoire - comprehensive database for DNA damage and repair genes	REPAIRtoire - a database of DNA repair pathways
POLE4	https://www.ncbi.nlm.nih.gov/pmc/articles/PMC3013684/	REPAIRtoire - comprehensive database for DNA damage and repair genes	REPAIRtoire - a database of DNA repair pathways
POLG	http://science.sciencemag.org/content/291/5507/1284.full	human DNA repair gene database	Human DNA Repair Genes
POLH	http://science.sciencemag.org/content/291/5507/1284.full	human DNA repair gene database	Human DNA Repair Genes
POLI	http://science.sciencemag.org/content/291/5507/1284.full	human DNA repair gene database	Human DNA Repair Genes
POLK	http://science.sciencemag.org/content/291/5507/1284.full	human DNA repair gene database	Human DNA Repair Genes
POLL	http://science.sciencemag.org/content/291/5507/1284.full	human DNA repair gene database	Human DNA Repair Genes
POLM	http://science.sciencemag.org/content/291/5507/1284.full	human DNA repair gene database	Human DNA Repair Genes
POLN	https://www.ncbi.nlm.nih.gov/pmc/articles/PMC3013684/	REPAIRtoire - comprehensive database for DNA damage and repair genes	REPAIRtoire - a database of DNA repair pathways
POLQ	http://science.sciencemag.org/content/291/5507/1284.full	human DNA repair gene database	Human DNA Repair Genes
POLR2A	http://www.pnas.org/content/98/9/5240.long#ref-100	highly expressed in D. radiodurans, a bacterium highly resistant to ionizing radiation	Predicted highly expressed and putative alien genes of Deinococcus radiodurans and implications for resistance to ionizing radiation damage
POLR2B	http://www.pnas.org/content/98/9/5240.long#ref-100	highly expressed in D. radiodurans, a bacterium highly resistant to ionizing radiation	Predicted highly expressed and putative alien genes of Deinococcus radiodurans and implications for resistance to ionizing radiation damage
POLR2E	https://www.ncbi.nlm.nih.gov/pmc/articles/PMC3013684/	REPAIRtoire - comprehensive database for DNA damage and repair genes	REPAIRtoire - a database of DNA repair pathways
POLR2F	https://www.ncbi.nlm.nih.gov/pmc/articles/PMC3013684/	REPAIRtoire - comprehensive database for DNA damage and repair genes	REPAIRtoire - a database of DNA repair pathways
POLR2H	https://www.ncbi.nlm.nih.gov/pmc/articles/PMC3013684/	REPAIRtoire - comprehensive database for DNA damage and repair genes	REPAIRtoire - a database of DNA repair pathways
POLR2K	https://www.ncbi.nlm.nih.gov/pmc/articles/PMC3013684/	REPAIRtoire - comprehensive database for DNA damage and repair genes	REPAIRtoire - a database of DNA repair pathways
POLR2L	https://www.ncbi.nlm.nih.gov/pmc/articles/PMC3013684/	REPAIRtoire - comprehensive database for DNA damage and repair genes	REPAIRtoire - a database of DNA repair pathways
PON2	https://www.ncbi.nlm.nih.gov/pmc/articles/PMC2271127/	gene signature that distinguishes radiation response in C57B16 mice	Gene expression signatures of radiation response are specific, durable, and accurate in mice and humans
POU2AF1	https://www.ncbi.nlm.nih.gov/pmc/articles/PMC2271127/	gene signature that distinguishes radiation response in BALB/c mice	Gene expression signatures of radiation response are specific, durable, and accurate in mice and humans
PPIA	http://www.pnas.org/content/98/9/5240.long#ref-100	highly expressed in D. radiodurans, a bacterium highly resistant to ionizing radiation	Predicted highly expressed and putative alien genes of Deinococcus radiodurans and implications for resistance to ionizing radiation damage
PPIB	http://www.pnas.org/content/98/9/5240.long#ref-100	highly expressed in D. radiodurans, a bacterium highly resistant to ionizing radiation	Predicted highly expressed and putative alien genes of Deinococcus radiodurans and implications for resistance to ionizing radiation damage
PPIC	http://www.pnas.org/content/98/9/5240.long#ref-100	highly expressed in D. radiodurans, a bacterium highly resistant to ionizing radiation	Predicted highly expressed and putative alien genes of Deinococcus radiodurans and implications for resistance to ionizing radiation damage
PPID	http://www.pnas.org/content/98/9/5240.long#ref-100	highly expressed in D. radiodurans, a bacterium highly resistant to ionizing radiation	Predicted highly expressed and putative alien genes of Deinococcus radiodurans and implications for resistance to ionizing radiation damage
PPIE	http://www.pnas.org/content/98/9/5240.long#ref-100	highly expressed in D. radiodurans, a bacterium highly resistant to ionizing radiation	Predicted highly expressed and putative alien genes of Deinococcus radiodurans and implications for resistance to ionizing radiation damage
PPIF	http://www.pnas.org/content/98/9/5240.long#ref-100	highly expressed in D. radiodurans, a bacterium highly resistant to ionizing radiation	Predicted highly expressed and putative alien genes of Deinococcus radiodurans and implications for resistance to ionizing radiation damage
PPIG	http://www.pnas.org/content/98/9/5240.long#ref-100	highly expressed in D. radiodurans, a bacterium highly resistant to ionizing radiation	Predicted highly expressed and putative alien genes of Deinococcus radiodurans and implications for resistance to ionizing radiation damage
PPIH	http://www.pnas.org/content/98/9/5240.long#ref-100	highly expressed in D. radiodurans, a bacterium highly resistant to ionizing radiation	Predicted highly expressed and putative alien genes of Deinococcus radiodurans and implications for resistance to ionizing radiation damage
PPIL1	http://www.pnas.org/content/98/9/5240.long#ref-100	highly expressed in D. radiodurans, a bacterium highly resistant to ionizing radiation	Predicted highly expressed and putative alien genes of Deinococcus radiodurans and implications for resistance to ionizing radiation damage
PPIL2	http://www.pnas.org/content/98/9/5240.long#ref-100	highly expressed in D. radiodurans, a bacterium highly resistant to ionizing radiation	Predicted highly expressed and putative alien genes of Deinococcus radiodurans and implications for resistance to ionizing radiation damage
PPIL3	http://www.pnas.org/content/98/9/5240.long#ref-100	highly expressed in D. radiodurans, a bacterium highly resistant to ionizing radiation	Predicted highly expressed and putative alien genes of Deinococcus radiodurans and implications for resistance to ionizing radiation damage
PPIL4	http://www.pnas.org/content/98/9/5240.long#ref-100	highly expressed in D. radiodurans, a bacterium highly resistant to ionizing radiation	Predicted highly expressed and putative alien genes of Deinococcus radiodurans and implications for resistance to ionizing radiation damage
PPIL6	http://www.pnas.org/content/98/9/5240.long#ref-100	highly expressed in D. radiodurans, a bacterium highly resistant to ionizing radiation	Predicted highly expressed and putative alien genes of Deinococcus radiodurans and implications for resistance to ionizing radiation damage
PPM1D	http://www.tandfonline.com/doi/full/10.3109/09553002.2010.519424	significantly up-regulated genes in irradiated lymphocytes	Gene expression following ionising radiation: identification of biomarkers for dose estimation and prediction of individual response
PPP1R2	https://www.ncbi.nlm.nih.gov/pmc/articles/PMC1845155/	gene signature that distinguishes radiation exposure in mice	Gene expression signatures that predict radiation exposure in mice and humans
PPP1R3D	http://www.tandfonline.com/doi/full/10.3109/09553002.2010.519424	significantly downregulated in irradiated lymphocytes	Gene expression following ionising radiation: identification of biomarkers for dose estimation and prediction of individual response
PRC1	http://www.tandfonline.com/doi/full/10.3109/09553002.2010.519424	significantly downregulated in irradiated lymphocytes	Gene expression following ionising radiation: identification of biomarkers for dose estimation and prediction of individual response
PRCP	http://journals.plos.org/plosone/article?id=10.1371/journal.pone.0029597	significantly downregulated in response to gamma radiation; caveat: differentially expressed in trypanosomes, not humans	Capture of neuroepithelial-like stem cells from pluripotent stem cells provides a versatile system for in vitro production of human neurons
PRDM1	http://www.tandfonline.com/doi/full/10.3109/09553002.2010.519424	significantly up-regulated genes in irradiated lymphocytes	Gene expression following ionising radiation: identification of biomarkers for dose estimation and prediction of individual response
PRDX5	https://www.ncbi.nlm.nih.gov/pmc/articles/PMC1845155/	gene signature that distinguishes radiation exposure in mice	Gene expression signatures that predict radiation exposure in mice and humans
PRKAB1	https://bmcmedgenomics.biomedcentral.com/articles/10.1186/1755-8794-7-43	genes differentially expressed in peripheral blood mononuclear cells after exposure to different doses of UV and Xray radiation	Identification of gene-based responses in human blood cells exposed to alpha particle radiation
PRKACA	http://journals.plos.org/plosone/article?id=10.1371/journal.pone.0029597	significantly upregulated in response to gamma radiation; caveat: differentially regulated in trypanosomes, not humans	Capture of neuroepithelial-like stem cells from pluripotent stem cells provides a versatile system for in vitro production of human neurons
PRKCA	http://journals.plos.org/plosone/article?id=10.1371/journal.pone.0029597	significantly upregulated in response to gamma radiation; caveat: differentially regulated in trypanosomes, not humans	Capture of neuroepithelial-like stem cells from pluripotent stem cells provides a versatile system for in vitro production of human neurons
PRKCH	https://www.ncbi.nlm.nih.gov/pmc/articles/PMC1845155/	gene signature that distinguishes radiation exposure in humans	Gene expression signatures that predict radiation exposure in mice and humans
PRKDC	http://science.sciencemag.org/content/291/5507/1284.full	human DNA repair gene database	Human DNA Repair Genes
PSMC2	https://www.ncbi.nlm.nih.gov/pmc/articles/PMC2271127/	gene signature that distinguishes radiation response in C57B16 mice	Gene expression signatures of radiation response are specific, durable, and accurate in mice and humans
PSMD1	http://journals.plos.org/plosone/article?id=10.1371/journal.pone.0029597	significantly downregulated in response to gamma radiation; caveat: differentially expressed in trypanosomes, not humans	Capture of neuroepithelial-like stem cells from pluripotent stem cells provides a versatile system for in vitro production of human neurons
PSMD10	http://journals.plos.org/plosone/article?id=10.1371/journal.pone.0029597	significantly downregulated in response to gamma radiation; caveat: differentially expressed in trypanosomes, not humans	Capture of neuroepithelial-like stem cells from pluripotent stem cells provides a versatile system for in vitro production of human neurons
PSMD11	http://journals.plos.org/plosone/article?id=10.1371/journal.pone.0029597	significantly downregulated in response to gamma radiation; caveat: differentially expressed in trypanosomes, not humans	Capture of neuroepithelial-like stem cells from pluripotent stem cells provides a versatile system for in vitro production of human neurons
PSMD12	http://journals.plos.org/plosone/article?id=10.1371/journal.pone.0029597	significantly downregulated in response to gamma radiation; caveat: differentially expressed in trypanosomes, not humans	Capture of neuroepithelial-like stem cells from pluripotent stem cells provides a versatile system for in vitro production of human neurons
PSMD13	http://journals.plos.org/plosone/article?id=10.1371/journal.pone.0029597	significantly downregulated in response to gamma radiation; caveat: differentially expressed in trypanosomes, not humans	Capture of neuroepithelial-like stem cells from pluripotent stem cells provides a versatile system for in vitro production of human neurons
PSMD14	http://journals.plos.org/plosone/article?id=10.1371/journal.pone.0029597	significantly downregulated in response to gamma radiation; caveat: differentially expressed in trypanosomes, not humans	Capture of neuroepithelial-like stem cells from pluripotent stem cells provides a versatile system for in vitro production of human neurons
PSMD2	http://journals.plos.org/plosone/article?id=10.1371/journal.pone.0029597	significantly downregulated in response to gamma radiation; caveat: differentially expressed in trypanosomes, not humans	Capture of neuroepithelial-like stem cells from pluripotent stem cells provides a versatile system for in vitro production of human neurons
PSMD3	http://journals.plos.org/plosone/article?id=10.1371/journal.pone.0029597	significantly downregulated in response to gamma radiation; caveat: differentially expressed in trypanosomes, not humans	Capture of neuroepithelial-like stem cells from pluripotent stem cells provides a versatile system for in vitro production of human neurons
PSMD4	http://journals.plos.org/plosone/article?id=10.1371/journal.pone.0029597	significantly downregulated in response to gamma radiation; caveat: differentially expressed in trypanosomes, not humans	Capture of neuroepithelial-like stem cells from pluripotent stem cells provides a versatile system for in vitro production of human neurons
PSMD5	http://journals.plos.org/plosone/article?id=10.1371/journal.pone.0029597	significantly downregulated in response to gamma radiation; caveat: differentially expressed in trypanosomes, not humans	Capture of neuroepithelial-like stem cells from pluripotent stem cells provides a versatile system for in vitro production of human neurons
PSMD6	http://journals.plos.org/plosone/article?id=10.1371/journal.pone.0029597	significantly downregulated in response to gamma radiation; caveat: differentially expressed in trypanosomes, not humans	Capture of neuroepithelial-like stem cells from pluripotent stem cells provides a versatile system for in vitro production of human neurons
PSMD7	http://journals.plos.org/plosone/article?id=10.1371/journal.pone.0029597	significantly downregulated in response to gamma radiation; caveat: differentially expressed in trypanosomes, not humans	Capture of neuroepithelial-like stem cells from pluripotent stem cells provides a versatile system for in vitro production of human neurons
PSMD8	http://journals.plos.org/plosone/article?id=10.1371/journal.pone.0029597	significantly downregulated in response to gamma radiation; caveat: differentially expressed in trypanosomes, not humans	Capture of neuroepithelial-like stem cells from pluripotent stem cells provides a versatile system for in vitro production of human neurons
PSMD9	http://journals.plos.org/plosone/article?id=10.1371/journal.pone.0029597	significantly downregulated in response to gamma radiation; caveat: differentially expressed in trypanosomes, not humans	Capture of neuroepithelial-like stem cells from pluripotent stem cells provides a versatile system for in vitro production of human neurons
PSRC1	http://www.tandfonline.com/doi/full/10.3109/09553002.2010.519424	significantly downregulated in irradiated lymphocytes	Gene expression following ionising radiation: identification of biomarkers for dose estimation and prediction of individual response
PTGES3	http://www.tandfonline.com/doi/full/10.3109/09553002.2010.519424	significantly downregulated in irradiated lymphocytes	Gene expression following ionising radiation: identification of biomarkers for dose estimation and prediction of individual response
PTMA	http://www.tandfonline.com/doi/full/10.3109/09553002.2010.519424	significantly downregulated in irradiated lymphocytes	Gene expression following ionising radiation: identification of biomarkers for dose estimation and prediction of individual response
PTP4A1	https://bmcmedgenomics.biomedcentral.com/articles/10.1186/1755-8794-7-43	genes differentially expressed in peripheral blood mononuclear cells after exposure to different doses of UV and Xray radiation	Identification of gene-based responses in human blood cells exposed to alpha particle radiation
PTPN1	http://journals.plos.org/plosone/article?id=10.1371/journal.pone.0029597	significantly downregulated in response to gamma radiation; caveat: differentially expressed in trypanosomes, not humans	Capture of neuroepithelial-like stem cells from pluripotent stem cells provides a versatile system for in vitro production of human neurons
PTPN10	http://journals.plos.org/plosone/article?id=10.1371/journal.pone.0029597	significantly downregulated in response to gamma radiation; caveat: differentially expressed in trypanosomes, not humans	Capture of neuroepithelial-like stem cells from pluripotent stem cells provides a versatile system for in vitro production of human neurons
PTPN11	http://journals.plos.org/plosone/article?id=10.1371/journal.pone.0029597	significantly downregulated in response to gamma radiation; caveat: differentially expressed in trypanosomes, not humans	Capture of neuroepithelial-like stem cells from pluripotent stem cells provides a versatile system for in vitro production of human neurons
PTPN2	http://journals.plos.org/plosone/article?id=10.1371/journal.pone.0029597	significantly downregulated in response to gamma radiation; caveat: differentially expressed in trypanosomes, not humans	Capture of neuroepithelial-like stem cells from pluripotent stem cells provides a versatile system for in vitro production of human neurons
PTPN3	http://journals.plos.org/plosone/article?id=10.1371/journal.pone.0029597	significantly downregulated in response to gamma radiation; caveat: differentially expressed in trypanosomes, not humans	Capture of neuroepithelial-like stem cells from pluripotent stem cells provides a versatile system for in vitro production of human neurons
PTPN4	http://journals.plos.org/plosone/article?id=10.1371/journal.pone.0029597	significantly downregulated in response to gamma radiation; caveat: differentially expressed in trypanosomes, not humans	Capture of neuroepithelial-like stem cells from pluripotent stem cells provides a versatile system for in vitro production of human neurons
PTPN5	http://journals.plos.org/plosone/article?id=10.1371/journal.pone.0029597	significantly downregulated in response to gamma radiation; caveat: differentially expressed in trypanosomes, not humans	Capture of neuroepithelial-like stem cells from pluripotent stem cells provides a versatile system for in vitro production of human neurons
PTPN6	http://journals.plos.org/plosone/article?id=10.1371/journal.pone.0029597	significantly downregulated in response to gamma radiation; caveat: differentially expressed in trypanosomes, not humans	Capture of neuroepithelial-like stem cells from pluripotent stem cells provides a versatile system for in vitro production of human neurons
PTPN7	http://journals.plos.org/plosone/article?id=10.1371/journal.pone.0029597	significantly downregulated in response to gamma radiation; caveat: differentially expressed in trypanosomes, not humans	Capture of neuroepithelial-like stem cells from pluripotent stem cells provides a versatile system for in vitro production of human neurons
PTPN8	http://journals.plos.org/plosone/article?id=10.1371/journal.pone.0029597	significantly downregulated in response to gamma radiation; caveat: differentially expressed in trypanosomes, not humans	Capture of neuroepithelial-like stem cells from pluripotent stem cells provides a versatile system for in vitro production of human neurons
PTPN9	http://journals.plos.org/plosone/article?id=10.1371/journal.pone.0029597	significantly downregulated in response to gamma radiation; caveat: differentially expressed in trypanosomes, not humans	Capture of neuroepithelial-like stem cells from pluripotent stem cells provides a versatile system for in vitro production of human neurons
PTPRA	http://journals.plos.org/plosone/article?id=10.1371/journal.pone.0029597	significantly downregulated in response to gamma radiation; caveat: differentially expressed in trypanosomes, not humans	Capture of neuroepithelial-like stem cells from pluripotent stem cells provides a versatile system for in vitro production of human neurons
PTPRB	http://journals.plos.org/plosone/article?id=10.1371/journal.pone.0029597	significantly downregulated in response to gamma radiation; caveat: differentially expressed in trypanosomes, not humans	Capture of neuroepithelial-like stem cells from pluripotent stem cells provides a versatile system for in vitro production of human neurons
PTPRC	http://journals.plos.org/plosone/article?id=10.1371/journal.pone.0029597	significantly downregulated in response to gamma radiation; caveat: differentially expressed in trypanosomes, not humans	Capture of neuroepithelial-like stem cells from pluripotent stem cells provides a versatile system for in vitro production of human neurons
PTPRCAP	https://www.ncbi.nlm.nih.gov/pmc/articles/PMC1845155/	gene signature that distinguishes radiation exposure in mice	Gene expression signatures that predict radiation exposure in mice and humans
PTPRD	http://journals.plos.org/plosone/article?id=10.1371/journal.pone.0029597	significantly downregulated in response to gamma radiation; caveat: differentially expressed in trypanosomes, not humans	Capture of neuroepithelial-like stem cells from pluripotent stem cells provides a versatile system for in vitro production of human neurons
PTPRE	http://journals.plos.org/plosone/article?id=10.1371/journal.pone.0029597	significantly downregulated in response to gamma radiation; caveat: differentially expressed in trypanosomes, not humans	Capture of neuroepithelial-like stem cells from pluripotent stem cells provides a versatile system for in vitro production of human neurons
PTPRF	http://journals.plos.org/plosone/article?id=10.1371/journal.pone.0029597	significantly downregulated in response to gamma radiation; caveat: differentially expressed in trypanosomes, not humans	Capture of neuroepithelial-like stem cells from pluripotent stem cells provides a versatile system for in vitro production of human neurons
PTPRG	http://journals.plos.org/plosone/article?id=10.1371/journal.pone.0029597	significantly downregulated in response to gamma radiation; caveat: differentially expressed in trypanosomes, not humans	Capture of neuroepithelial-like stem cells from pluripotent stem cells provides a versatile system for in vitro production of human neurons
PTPRH	http://journals.plos.org/plosone/article?id=10.1371/journal.pone.0029597	significantly downregulated in response to gamma radiation; caveat: differentially expressed in trypanosomes, not humans	Capture of neuroepithelial-like stem cells from pluripotent stem cells provides a versatile system for in vitro production of human neurons
PTPRJ	http://journals.plos.org/plosone/article?id=10.1371/journal.pone.0029597	significantly downregulated in response to gamma radiation; caveat: differentially expressed in trypanosomes, not humans	Capture of neuroepithelial-like stem cells from pluripotent stem cells provides a versatile system for in vitro production of human neurons
PTPRK	http://journals.plos.org/plosone/article?id=10.1371/journal.pone.0029597	significantly downregulated in response to gamma radiation; caveat: differentially expressed in trypanosomes, not humans	Capture of neuroepithelial-like stem cells from pluripotent stem cells provides a versatile system for in vitro production of human neurons
PTPRM	http://journals.plos.org/plosone/article?id=10.1371/journal.pone.0029597	significantly downregulated in response to gamma radiation; caveat: differentially expressed in trypanosomes, not humans	Capture of neuroepithelial-like stem cells from pluripotent stem cells provides a versatile system for in vitro production of human neurons
PTPRN	http://journals.plos.org/plosone/article?id=10.1371/journal.pone.0029597	significantly downregulated in response to gamma radiation; caveat: differentially expressed in trypanosomes, not humans	Capture of neuroepithelial-like stem cells from pluripotent stem cells provides a versatile system for in vitro production of human neurons
PTPRO	http://journals.plos.org/plosone/article?id=10.1371/journal.pone.0029597	significantly downregulated in response to gamma radiation; caveat: differentially expressed in trypanosomes, not humans	Capture of neuroepithelial-like stem cells from pluripotent stem cells provides a versatile system for in vitro production of human neurons
PTPRQ	http://journals.plos.org/plosone/article?id=10.1371/journal.pone.0029597	significantly downregulated in response to gamma radiation; caveat: differentially expressed in trypanosomes, not humans	Capture of neuroepithelial-like stem cells from pluripotent stem cells provides a versatile system for in vitro production of human neurons
PTPRR	http://journals.plos.org/plosone/article?id=10.1371/journal.pone.0029597	significantly downregulated in response to gamma radiation; caveat: differentially expressed in trypanosomes, not humans	Capture of neuroepithelial-like stem cells from pluripotent stem cells provides a versatile system for in vitro production of human neurons
PTPRS	http://journals.plos.org/plosone/article?id=10.1371/journal.pone.0029597	significantly downregulated in response to gamma radiation; caveat: differentially expressed in trypanosomes, not humans	Capture of neuroepithelial-like stem cells from pluripotent stem cells provides a versatile system for in vitro production of human neurons
PTPRT	http://journals.plos.org/plosone/article?id=10.1371/journal.pone.0029597	significantly downregulated in response to gamma radiation; caveat: differentially expressed in trypanosomes, not humans	Capture of neuroepithelial-like stem cells from pluripotent stem cells provides a versatile system for in vitro production of human neurons
PTPRU	http://journals.plos.org/plosone/article?id=10.1371/journal.pone.0029597	significantly downregulated in response to gamma radiation; caveat: differentially expressed in trypanosomes, not humans	Capture of neuroepithelial-like stem cells from pluripotent stem cells provides a versatile system for in vitro production of human neurons
PTPRV	http://journals.plos.org/plosone/article?id=10.1371/journal.pone.0029597	significantly downregulated in response to gamma radiation; caveat: differentially expressed in trypanosomes, not humans	Capture of neuroepithelial-like stem cells from pluripotent stem cells provides a versatile system for in vitro production of human neurons
PTPRZ1	http://journals.plos.org/plosone/article?id=10.1371/journal.pone.0029597	significantly downregulated in response to gamma radiation; caveat: differentially expressed in trypanosomes, not humans	Capture of neuroepithelial-like stem cells from pluripotent stem cells provides a versatile system for in vitro production of human neurons
PTPRZ2	http://journals.plos.org/plosone/article?id=10.1371/journal.pone.0029597	significantly downregulated in response to gamma radiation; caveat: differentially expressed in trypanosomes, not humans	Capture of neuroepithelial-like stem cells from pluripotent stem cells provides a versatile system for in vitro production of human neurons
PTS	https://www.ncbi.nlm.nih.gov/pmc/articles/PMC1845155/	gene signature that distinguishes radiation exposure in mice	Gene expression signatures that predict radiation exposure in mice and humans
PUDP	http://journals.plos.org/plosone/article?id=10.1371/journal.pone.0029597	significantly downregulated in response to gamma radiation; caveat: differentially expressed in trypanosomes, not humans	Capture of neuroepithelial-like stem cells from pluripotent stem cells provides a versatile system for in vitro production of human neurons
PUM1	http://journals.plos.org/plosone/article?id=10.1371/journal.pone.0029597	significantly downregulated in response to gamma radiation; caveat: differentially expressed in trypanosomes, not humans	Capture of neuroepithelial-like stem cells from pluripotent stem cells provides a versatile system for in vitro production of human neurons
PUM2	http://journals.plos.org/plosone/article?id=10.1371/journal.pone.0029597	significantly downregulated in response to gamma radiation; caveat: differentially expressed in trypanosomes, not humans	Capture of neuroepithelial-like stem cells from pluripotent stem cells provides a versatile system for in vitro production of human neurons
PUM3	http://journals.plos.org/plosone/article?id=10.1371/journal.pone.0029597	significantly downregulated in response to gamma radiation; caveat: differentially expressed in trypanosomes, not humans	Capture of neuroepithelial-like stem cells from pluripotent stem cells provides a versatile system for in vitro production of human neurons
PURB	https://www.nature.com/bjc/journal/v107/n6/full/bjc2012302a.html	upregulated in normal epithelial tissue vs irradiated epithelial tissue	A gene expression signature distinguishes normal tissues of sporadic and radiation-induced papillary thyroid carcinomas
PVT1	https://bmcmedgenomics.biomedcentral.com/articles/10.1186/1755-8794-7-43	genes differentially expressed in peripheral blood mononuclear cells after exposure to different doses of UV and Xray radiation	Identification of gene-based responses in human blood cells exposed to alpha particle radiation
RAB6A	https://www.ncbi.nlm.nih.gov/pmc/articles/PMC1845155/	gene signature that distinguishes radiation exposure in mice	Gene expression signatures that predict radiation exposure in mice and humans
RAD1	http://science.sciencemag.org/content/291/5507/1284.full	human DNA repair gene database	Human DNA Repair Genes
RAD17	http://www.pnas.org/content/98/22/12608.long#sec-10	confers UV sensitivity when mutated or deleted	A genome-wide screen in Saccharomyces cerevisiae for genes affecting UV radiation sensitivity
RAD18	http://www.pnas.org/content/98/22/12608.long#sec-10	confers UV sensitivity when mutated or deleted	A genome-wide screen in Saccharomyces cerevisiae for genes affecting UV radiation sensitivity
RAD23A	http://www.pnas.org/content/98/22/12608.long#sec-10	confers UV sensitivity when mutated or deleted	A genome-wide screen in Saccharomyces cerevisiae for genes affecting UV radiation sensitivity
RAD23B	http://www.pnas.org/content/98/22/12608.long#sec-10	confers UV sensitivity when mutated or deleted	A genome-wide screen in Saccharomyces cerevisiae for genes affecting UV radiation sensitivity
RAD50	http://science.sciencemag.org/content/291/5507/1284.full	human DNA repair gene database	Human DNA Repair Genes
RAD51	http://www.pnas.org/content/98/22/12608.long#sec-10	confers UV sensitivity when mutated or deleted	A genome-wide screen in Saccharomyces cerevisiae for genes affecting UV radiation sensitivity
RAD51B	http://www.pnas.org/content/98/22/12608.long#sec-10	confers UV sensitivity when mutated or deleted	A genome-wide screen in Saccharomyces cerevisiae for genes affecting UV radiation sensitivity
RAD51C	http://science.sciencemag.org/content/291/5507/1284.full	human DNA repair gene database	Human DNA Repair Genes
RAD51D	http://www.pnas.org/content/98/22/12608.long#sec-10	confers UV sensitivity when mutated or deleted	A genome-wide screen in Saccharomyces cerevisiae for genes affecting UV radiation sensitivity
RAD51L1	https://www.ncbi.nlm.nih.gov/pmc/articles/PMC3013684/	REPAIRtoire - comprehensive database for DNA damage and repair genes	REPAIRtoire - a database of DNA repair pathways
RAD52	http://www.pnas.org/content/98/22/12608.long#sec-10	confers UV sensitivity when mutated or deleted	A genome-wide screen in Saccharomyces cerevisiae for genes affecting UV radiation sensitivity
RAD54B	http://www.pnas.org/content/98/22/12608.long#sec-10	confers UV sensitivity when mutated or deleted	A genome-wide screen in Saccharomyces cerevisiae for genes affecting UV radiation sensitivity
RAD54L	http://www.pnas.org/content/98/22/12608.long#sec-10	confers UV sensitivity when mutated or deleted	A genome-wide screen in Saccharomyces cerevisiae for genes affecting UV radiation sensitivity
RAD54L2	http://www.pnas.org/content/98/22/12608.long#sec-10	confers UV sensitivity when mutated or deleted	A genome-wide screen in Saccharomyces cerevisiae for genes affecting UV radiation sensitivity
RAD9A	http://www.pnas.org/content/98/22/12608.long#sec-10	confers UV sensitivity when mutated or deleted	A genome-wide screen in Saccharomyces cerevisiae for genes affecting UV radiation sensitivity
RAD9B	http://www.pnas.org/content/98/22/12608.long#sec-10	confers UV sensitivity when mutated or deleted	A genome-wide screen in Saccharomyces cerevisiae for genes affecting UV radiation sensitivity
RAMP1	https://www.ncbi.nlm.nih.gov/pmc/articles/PMC1845155/	gene signature that distinguishes radiation exposure in mice	Gene expression signatures that predict radiation exposure in mice and humans
RASGRP2	https://bmcmedgenomics.biomedcentral.com/articles/10.1186/1755-8794-7-43	genes differentially expressed in peripheral blood mononuclear cells after exposure to different doses of UV and Xray radiation	Identification of gene-based responses in human blood cells exposed to alpha particle radiation
RBBP6	https://www.ncbi.nlm.nih.gov/pmc/articles/PMC1845155/	gene signature that distinguishes radiation exposure in mice	Gene expression signatures that predict radiation exposure in mice and humans
RBBP8	https://www.ncbi.nlm.nih.gov/pmc/articles/PMC3013684/	REPAIRtoire - comprehensive database for DNA damage and repair genes	REPAIRtoire - a database of DNA repair pathways
RBBP9	https://www.nature.com/bjc/journal/v107/n6/full/bjc2012302a.html	upregulated in normal epithelial tissue vs irradiated epithelial tissue	A gene expression signature distinguishes normal tissues of sporadic and radiation-induced papillary thyroid carcinomas
RBM15	http://www.tandfonline.com/doi/full/10.3109/09553002.2010.519424	significantly up-regulated genes in irradiated lymphocytes	Gene expression following ionising radiation: identification of biomarkers for dose estimation and prediction of individual response
RBM47	https://www.nature.com/bjc/journal/v107/n6/full/bjc2012302a.html	upregulated in normal epithelial tissue vs irradiated epithelial tissue	A gene expression signature distinguishes normal tissues of sporadic and radiation-induced papillary thyroid carcinomas
RECQL	http://www.pnas.org/content/98/9/5240.long#ref-100	highly expressed in D. radiodurans, a bacterium highly resistant to ionizing radiation	Predicted highly expressed and putative alien genes of Deinococcus radiodurans and implications for resistance to ionizing radiation damage
RECQL4	http://www.pnas.org/content/98/9/5240.long#ref-100	highly expressed in D. radiodurans, a bacterium highly resistant to ionizing radiation	Predicted highly expressed and putative alien genes of Deinococcus radiodurans and implications for resistance to ionizing radiation damage
RECQL5	http://www.pnas.org/content/98/9/5240.long#ref-100	highly expressed in D. radiodurans, a bacterium highly resistant to ionizing radiation	Predicted highly expressed and putative alien genes of Deinococcus radiodurans and implications for resistance to ionizing radiation damage
RETSAT	https://bmcmedgenomics.biomedcentral.com/articles/10.1186/1755-8794-7-43	genes differentially expressed in peripheral blood mononuclear cells after exposure to different doses of UV and Xray radiation	Identification of gene-based responses in human blood cells exposed to alpha particle radiation
REV1	http://science.sciencemag.org/content/291/5507/1284.full	human DNA repair gene database	Human DNA Repair Genes
REV3L	http://science.sciencemag.org/content/291/5507/1284.full	human DNA repair gene database	Human DNA Repair Genes
REXO1	http://www.pnas.org/content/98/9/5240.long#ref-100	highly expressed in D. radiodurans, a bacterium highly resistant to ionizing radiation	Predicted highly expressed and putative alien genes of Deinococcus radiodurans and implications for resistance to ionizing radiation damage
REXO2	http://www.pnas.org/content/98/9/5240.long#ref-100	highly expressed in D. radiodurans, a bacterium highly resistant to ionizing radiation	Predicted highly expressed and putative alien genes of Deinococcus radiodurans and implications for resistance to ionizing radiation damage
RFC1	http://www.tandfonline.com/doi/full/10.1080/02841860801885969	DNA repair genes that respond to UV radiation damage	Genetic variations in DNA repair genes, radiosensitivity to cancer and susceptibility to acute tissue reactions in radiotherapy-treated cancer patients
RFC2	http://www.tandfonline.com/doi/full/10.1080/02841860801885969	DNA repair genes that respond to UV radiation damage	Genetic variations in DNA repair genes, radiosensitivity to cancer and susceptibility to acute tissue reactions in radiotherapy-treated cancer patients
RFC3	http://www.tandfonline.com/doi/full/10.1080/02841860801885969	DNA repair genes that respond to UV radiation damage	Genetic variations in DNA repair genes, radiosensitivity to cancer and susceptibility to acute tissue reactions in radiotherapy-treated cancer patients
RFC4	http://www.tandfonline.com/doi/full/10.1080/02841860801885969	DNA repair genes that respond to UV radiation damage	Genetic variations in DNA repair genes, radiosensitivity to cancer and susceptibility to acute tissue reactions in radiotherapy-treated cancer patients
RFC5	http://www.tandfonline.com/doi/full/10.1080/02841860801885969	DNA repair genes that respond to UV radiation damage	Genetic variations in DNA repair genes, radiosensitivity to cancer and susceptibility to acute tissue reactions in radiotherapy-treated cancer patients
RFXAP	https://www.ncbi.nlm.nih.gov/pmc/articles/PMC1845155/	gene signature that distinguishes radiation exposure in mice	Gene expression signatures that predict radiation exposure in mice and humans
RHOB	https://www.nature.com/bjc/journal/v107/n6/full/bjc2012302a.html	upregulated in normal epithelial tissue vs irradiated epithelial tissue	A gene expression signature distinguishes normal tissues of sporadic and radiation-induced papillary thyroid carcinomas
RNF38	https://www.nature.com/bjc/journal/v107/n6/full/bjc2012302a.html	upregulated in normal epithelial tissue vs irradiated epithelial tissue	A gene expression signature distinguishes normal tissues of sporadic and radiation-induced papillary thyroid carcinomas
RNPEP	http://journals.plos.org/plosone/article?id=10.1371/journal.pone.0029597	significantly downregulated in response to gamma radiation; caveat: differentially expressed in trypanosomes, not humans	Capture of neuroepithelial-like stem cells from pluripotent stem cells provides a versatile system for in vitro production of human neurons
RPA1	http://www.pnas.org/content/98/22/12608.long#sec-10	confers UV sensitivity when mutated or deleted	A genome-wide screen in Saccharomyces cerevisiae for genes affecting UV radiation sensitivity
RPA2	http://science.sciencemag.org/content/291/5507/1284.full	human DNA repair gene database	Human DNA Repair Genes
RPA3	http://science.sciencemag.org/content/291/5507/1284.full	human DNA repair gene database	Human DNA Repair Genes
RPA4	http://science.sciencemag.org/content/291/5507/1284.full	human DNA repair gene database	Human DNA Repair Genes
RPL13	https://www.ncbi.nlm.nih.gov/pmc/articles/PMC1845155/	gene signature that distinguishes radiation exposure in mice	Gene expression signatures that predict radiation exposure in mice and humans
RPL21	http://journals.plos.org/plosone/article?id=10.1371/journal.pone.0029597	significantly downregulated in response to gamma radiation; caveat: differentially expressed in trypanosomes, not humans	Capture of neuroepithelial-like stem cells from pluripotent stem cells provides a versatile system for in vitro production of human neurons
RPL23	http://journals.plos.org/plosone/article?id=10.1371/journal.pone.0029597	significantly downregulated in response to gamma radiation; caveat: differentially expressed in trypanosomes, not humans	Capture of neuroepithelial-like stem cells from pluripotent stem cells provides a versatile system for in vitro production of human neurons
RPL28	http://journals.plos.org/plosone/article?id=10.1371/journal.pone.0029597	significantly downregulated in response to gamma radiation; caveat: differentially expressed in trypanosomes, not humans	Capture of neuroepithelial-like stem cells from pluripotent stem cells provides a versatile system for in vitro production of human neurons
RPL29	https://www.ncbi.nlm.nih.gov/pmc/articles/PMC1845155/	gene signature that distinguishes radiation exposure in mice	Gene expression signatures that predict radiation exposure in mice and humans
RPL9	https://www.ncbi.nlm.nih.gov/pmc/articles/PMC1845155/	gene signature that distinguishes radiation exposure in mice	Gene expression signatures that predict radiation exposure in mice and humans
RPLP2	http://journals.plos.org/plosone/article?id=10.1371/journal.pone.0029597	significantly downregulated in response to gamma radiation; caveat: differentially expressed in trypanosomes, not humans	Capture of neuroepithelial-like stem cells from pluripotent stem cells provides a versatile system for in vitro production of human neurons
RPS10	http://journals.plos.org/plosone/article?id=10.1371/journal.pone.0029597	significantly downregulated in response to gamma radiation; caveat: differentially expressed in trypanosomes, not humans	Capture of neuroepithelial-like stem cells from pluripotent stem cells provides a versatile system for in vitro production of human neurons
RPS11	https://www.ncbi.nlm.nih.gov/pmc/articles/PMC1845155/	gene signature that distinguishes radiation exposure in mice	Gene expression signatures that predict radiation exposure in mice and humans
RPS16	https://www.ncbi.nlm.nih.gov/pmc/articles/PMC1845155/	gene signature that distinguishes radiation exposure in mice	Gene expression signatures that predict radiation exposure in mice and humans
RPS18	https://www.ncbi.nlm.nih.gov/pmc/articles/PMC1845155/	gene signature that distinguishes radiation exposure in mice	Gene expression signatures that predict radiation exposure in mice and humans
RPS19	https://www.ncbi.nlm.nih.gov/pmc/articles/PMC1845155/	gene signature that distinguishes radiation exposure in mice	Gene expression signatures that predict radiation exposure in mice and humans
RPS21	http://journals.plos.org/plosone/article?id=10.1371/journal.pone.0029597	significantly downregulated in response to gamma radiation; caveat: differentially expressed in trypanosomes, not humans	Capture of neuroepithelial-like stem cells from pluripotent stem cells provides a versatile system for in vitro production of human neurons
RPS27L	http://www.tandfonline.com/doi/full/10.3109/09553002.2010.519424	significantly up-regulated genes in irradiated lymphocytes	Gene expression following ionising radiation: identification of biomarkers for dose estimation and prediction of individual response
RPS3	http://journals.plos.org/plosone/article?id=10.1371/journal.pone.0029597	significantly downregulated in response to gamma radiation; caveat: differentially expressed in trypanosomes, not humans	Capture of neuroepithelial-like stem cells from pluripotent stem cells provides a versatile system for in vitro production of human neurons
RPS3A	https://www.ncbi.nlm.nih.gov/pmc/articles/PMC1845155/	gene signature that distinguishes radiation exposure in mice	Gene expression signatures that predict radiation exposure in mice and humans
RPS5	http://journals.plos.org/plosone/article?id=10.1371/journal.pone.0029597	significantly downregulated in response to gamma radiation; caveat: differentially expressed in trypanosomes, not humans	Capture of neuroepithelial-like stem cells from pluripotent stem cells provides a versatile system for in vitro production of human neurons
RPS8	https://www.ncbi.nlm.nih.gov/pmc/articles/PMC1845155/	gene signature that distinguishes radiation exposure in mice	Gene expression signatures that predict radiation exposure in mice and humans
RPSA	http://journals.plos.org/plosone/article?id=10.1371/journal.pone.0029597	significantly downregulated in response to gamma radiation; caveat: differentially expressed in trypanosomes, not humans	Capture of neuroepithelial-like stem cells from pluripotent stem cells provides a versatile system for in vitro production of human neurons
RRM2B	http://www.tandfonline.com/doi/full/10.3109/09553002.2010.519424	significantly downregulated in irradiated lymphocytes	Gene expression following ionising radiation: identification of biomarkers for dose estimation and prediction of individual response
RUVBL1	http://www.pnas.org/content/98/9/5240.long#ref-100	highly expressed in D. radiodurans, a bacterium highly resistant to ionizing radiation	Predicted highly expressed and putative alien genes of Deinococcus radiodurans and implications for resistance to ionizing radiation damage
RUVBL2	http://www.pnas.org/content/98/9/5240.long#ref-100	highly expressed in D. radiodurans, a bacterium highly resistant to ionizing radiation	Predicted highly expressed and putative alien genes of Deinococcus radiodurans and implications for resistance to ionizing radiation damage
S100A1	https://www.ncbi.nlm.nih.gov/pmc/articles/PMC1845155/	gene signature that distinguishes radiation exposure in mice	Gene expression signatures that predict radiation exposure in mice and humans
S100A10	https://www.nature.com/bjc/journal/v107/n6/full/bjc2012302a.html	upregulated in normal epithelial tissue vs irradiated epithelial tissue	A gene expression signature distinguishes normal tissues of sporadic and radiation-induced papillary thyroid carcinomas
S100A13	https://www.ncbi.nlm.nih.gov/pmc/articles/PMC2271127/	gene signature that distinguishes radiation response in C57B16 mice	Gene expression signatures of radiation response are specific, durable, and accurate in mice and humans
SAC3D1	https://bmcmedgenomics.biomedcentral.com/articles/10.1186/1755-8794-7-43	genes differentially expressed in peripheral blood mononuclear cells after exposure to different doses of UV and Xray radiation	Identification of gene-based responses in human blood cells exposed to alpha particle radiation
SAR1A	https://www.nature.com/bjc/journal/v107/n6/full/bjc2012302a.html	upregulated in normal epithelial tissue vs irradiated epithelial tissue	A gene expression signature distinguishes normal tissues of sporadic and radiation-induced papillary thyroid carcinomas
SARA	https://www.ncbi.nlm.nih.gov/pmc/articles/PMC1845155/	gene signature that distinguishes radiation exposure in mice	Gene expression signatures that predict radiation exposure in mice and humans
SC5D	http://journals.plos.org/plosone/article?id=10.1371/journal.pone.0029597	significantly upregulated in response to gamma radiation; caveat: differentially regulated in trypanosomes, not humans	Capture of neuroepithelial-like stem cells from pluripotent stem cells provides a versatile system for in vitro production of human neurons
SCAMP1	https://www.nature.com/bjc/journal/v107/n6/full/bjc2012302a.html	upregulated in normal epithelial tissue vs irradiated epithelial tissue	A gene expression signature distinguishes normal tissues of sporadic and radiation-induced papillary thyroid carcinomas
SCD	https://www.ncbi.nlm.nih.gov/pmc/articles/PMC2271127/	gene signature that distinguishes radiation response in BALB/c mice	Gene expression signatures of radiation response are specific, durable, and accurate in mice and humans
SCPEP1	http://journals.plos.org/plosone/article?id=10.1371/journal.pone.0029597	significantly downregulated in response to gamma radiation; caveat: differentially expressed in trypanosomes, not humans	Capture of neuroepithelial-like stem cells from pluripotent stem cells provides a versatile system for in vitro production of human neurons
SDCBP	https://www.ncbi.nlm.nih.gov/pmc/articles/PMC1845155/	gene signature that distinguishes radiation exposure in mice	Gene expression signatures that predict radiation exposure in mice and humans
SDHA	http://www.pnas.org/content/98/9/5240.long#ref-100	highly expressed in D. radiodurans, a bacterium highly resistant to ionizing radiation	Predicted highly expressed and putative alien genes of Deinococcus radiodurans and implications for resistance to ionizing radiation damage
SDHB	http://www.pnas.org/content/98/9/5240.long#ref-100	highly expressed in D. radiodurans, a bacterium highly resistant to ionizing radiation	Predicted highly expressed and putative alien genes of Deinococcus radiodurans and implications for resistance to ionizing radiation damage
SDHD	http://www.pnas.org/content/98/9/5240.long#ref-100	highly expressed in D. radiodurans, a bacterium highly resistant to ionizing radiation	Predicted highly expressed and putative alien genes of Deinococcus radiodurans and implications for resistance to ionizing radiation damage
SEM1	https://www.ncbi.nlm.nih.gov/pmc/articles/PMC3013684/	REPAIRtoire - comprehensive database for DNA damage and repair genes	REPAIRtoire - a database of DNA repair pathways
SERPINB1	https://www.ncbi.nlm.nih.gov/pmc/articles/PMC1845155/	gene signature that distinguishes radiation exposure in mice	Gene expression signatures that predict radiation exposure in mice and humans
SERPINH1	http://journals.plos.org/plosone/article?id=10.1371/journal.pone.0029597	significantly downregulated in response to gamma radiation; caveat: differentially expressed in trypanosomes, not humans	Capture of neuroepithelial-like stem cells from pluripotent stem cells provides a versatile system for in vitro production of human neurons
SESN1	http://www.tandfonline.com/doi/full/10.3109/09553002.2010.519424	significantly up-regulated genes in irradiated lymphocytes	Gene expression following ionising radiation: identification of biomarkers for dose estimation and prediction of individual response
SFRS4	https://www.nature.com/bjc/journal/v107/n6/full/bjc2012302a.html	upregulated in normal epithelial tissue vs irradiated epithelial tissue	A gene expression signature distinguishes normal tissues of sporadic and radiation-induced papillary thyroid carcinomas
SH3BP5	http://www.tandfonline.com/doi/full/10.3109/09553002.2010.519424	significantly downregulated in whole blood	Gene expression following ionising radiation: identification of biomarkers for dose estimation and prediction of individual response
SHPRH	http://www.pnas.org/content/98/22/12608.long#sec-10	confers UV sensitivity when mutated or deleted	A genome-wide screen in Saccharomyces cerevisiae for genes affecting UV radiation sensitivity
SIGLEC10	https://www.ncbi.nlm.nih.gov/pmc/articles/PMC1845155/	gene signature that distinguishes radiation exposure in mice	Gene expression signatures that predict radiation exposure in mice and humans
SLC29A1	http://journals.plos.org/plosone/article?id=10.1371/journal.pone.0029597	significantly downregulated in response to gamma radiation; caveat: differentially expressed in trypanosomes, not humans	Capture of neuroepithelial-like stem cells from pluripotent stem cells provides a versatile system for in vitro production of human neurons
SLC29A2	http://journals.plos.org/plosone/article?id=10.1371/journal.pone.0029597	significantly downregulated in response to gamma radiation; caveat: differentially expressed in trypanosomes, not humans	Capture of neuroepithelial-like stem cells from pluripotent stem cells provides a versatile system for in vitro production of human neurons
SLC29A3	http://journals.plos.org/plosone/article?id=10.1371/journal.pone.0029597	significantly downregulated in response to gamma radiation; caveat: differentially expressed in trypanosomes, not humans	Capture of neuroepithelial-like stem cells from pluripotent stem cells provides a versatile system for in vitro production of human neurons
SLC29A4	http://journals.plos.org/plosone/article?id=10.1371/journal.pone.0029597	significantly downregulated in response to gamma radiation; caveat: differentially expressed in trypanosomes, not humans	Capture of neuroepithelial-like stem cells from pluripotent stem cells provides a versatile system for in vitro production of human neurons
SLC2A1	http://journals.plos.org/plosone/article?id=10.1371/journal.pone.0029597	significantly downregulated in response to gamma radiation; caveat: differentially expressed in trypanosomes, not humans	Capture of neuroepithelial-like stem cells from pluripotent stem cells provides a versatile system for in vitro production of human neurons
SLC2A10	http://journals.plos.org/plosone/article?id=10.1371/journal.pone.0029597	significantly downregulated in response to gamma radiation; caveat: differentially expressed in trypanosomes, not humans	Capture of neuroepithelial-like stem cells from pluripotent stem cells provides a versatile system for in vitro production of human neurons
SLC2A11	http://journals.plos.org/plosone/article?id=10.1371/journal.pone.0029597	significantly downregulated in response to gamma radiation; caveat: differentially expressed in trypanosomes, not humans	Capture of neuroepithelial-like stem cells from pluripotent stem cells provides a versatile system for in vitro production of human neurons
SLC2A12	http://journals.plos.org/plosone/article?id=10.1371/journal.pone.0029597	significantly downregulated in response to gamma radiation; caveat: differentially expressed in trypanosomes, not humans	Capture of neuroepithelial-like stem cells from pluripotent stem cells provides a versatile system for in vitro production of human neurons
SLC2A13	http://journals.plos.org/plosone/article?id=10.1371/journal.pone.0029597	significantly downregulated in response to gamma radiation; caveat: differentially expressed in trypanosomes, not humans	Capture of neuroepithelial-like stem cells from pluripotent stem cells provides a versatile system for in vitro production of human neurons
SLC2A14	http://journals.plos.org/plosone/article?id=10.1371/journal.pone.0029597	significantly downregulated in response to gamma radiation; caveat: differentially expressed in trypanosomes, not humans	Capture of neuroepithelial-like stem cells from pluripotent stem cells provides a versatile system for in vitro production of human neurons
SLC2A2	http://journals.plos.org/plosone/article?id=10.1371/journal.pone.0029597	significantly downregulated in response to gamma radiation; caveat: differentially expressed in trypanosomes, not humans	Capture of neuroepithelial-like stem cells from pluripotent stem cells provides a versatile system for in vitro production of human neurons
SLC2A3	http://www.tandfonline.com/doi/full/10.3109/09553002.2010.519424	significantly downregulated in whole blood	Gene expression following ionising radiation: identification of biomarkers for dose estimation and prediction of individual response
SLC2A4	http://journals.plos.org/plosone/article?id=10.1371/journal.pone.0029597	significantly downregulated in response to gamma radiation; caveat: differentially expressed in trypanosomes, not humans	Capture of neuroepithelial-like stem cells from pluripotent stem cells provides a versatile system for in vitro production of human neurons
SLC2A5	http://journals.plos.org/plosone/article?id=10.1371/journal.pone.0029597	significantly downregulated in response to gamma radiation; caveat: differentially expressed in trypanosomes, not humans	Capture of neuroepithelial-like stem cells from pluripotent stem cells provides a versatile system for in vitro production of human neurons
SLC2A6	http://journals.plos.org/plosone/article?id=10.1371/journal.pone.0029597	significantly downregulated in response to gamma radiation; caveat: differentially expressed in trypanosomes, not humans	Capture of neuroepithelial-like stem cells from pluripotent stem cells provides a versatile system for in vitro production of human neurons
SLC2A7	http://journals.plos.org/plosone/article?id=10.1371/journal.pone.0029597	significantly downregulated in response to gamma radiation; caveat: differentially expressed in trypanosomes, not humans	Capture of neuroepithelial-like stem cells from pluripotent stem cells provides a versatile system for in vitro production of human neurons
SLC2A8	http://journals.plos.org/plosone/article?id=10.1371/journal.pone.0029597	significantly downregulated in response to gamma radiation; caveat: differentially expressed in trypanosomes, not humans	Capture of neuroepithelial-like stem cells from pluripotent stem cells provides a versatile system for in vitro production of human neurons
SLC2A9	http://journals.plos.org/plosone/article?id=10.1371/journal.pone.0029597	significantly downregulated in response to gamma radiation; caveat: differentially expressed in trypanosomes, not humans	Capture of neuroepithelial-like stem cells from pluripotent stem cells provides a versatile system for in vitro production of human neurons
SLC39A14	https://www.nature.com/bjc/journal/v107/n6/full/bjc2012302a.html	upregulated in normal epithelial tissue vs irradiated epithelial tissue	A gene expression signature distinguishes normal tissues of sporadic and radiation-induced papillary thyroid carcinomas
SLC4A11	https://bmcmedgenomics.biomedcentral.com/articles/10.1186/1755-8794-7-43	genes differentially expressed in peripheral blood mononuclear cells after exposure to different doses of UV and Xray radiation	Identification of gene-based responses in human blood cells exposed to alpha particle radiation
SLC7A6	https://bmcmedgenomics.biomedcentral.com/articles/10.1186/1755-8794-7-43	genes differentially expressed in peripheral blood mononuclear cells after exposure to different doses of UV and Xray radiation	Identification of gene-based responses in human blood cells exposed to alpha particle radiation
SMAD7	https://www.ncbi.nlm.nih.gov/pmc/articles/PMC1845155/	gene signature that distinguishes radiation exposure in mice	Gene expression signatures that predict radiation exposure in mice and humans
SMARCA4	https://www.ncbi.nlm.nih.gov/pmc/articles/PMC2271127/	gene signature that distinguishes radiation response in C57B16 mice	Gene expression signatures of radiation response are specific, durable, and accurate in mice and humans
SMARCAL1	http://www.pnas.org/content/98/9/5240.long#ref-100	highly expressed in D. radiodurans, a bacterium highly resistant to ionizing radiation	Predicted highly expressed and putative alien genes of Deinococcus radiodurans and implications for resistance to ionizing radiation damage
SMC1A	http://www.tandfonline.com/doi/full/10.1080/02841860801885969	DNA repair genes that respond to UV radiation damage	Genetic variations in DNA repair genes, radiosensitivity to cancer and susceptibility to acute tissue reactions in radiotherapy-treated cancer patients
SMC1B	http://www.tandfonline.com/doi/full/10.1080/02841860801885969	DNA repair genes that respond to UV radiation damage	Genetic variations in DNA repair genes, radiosensitivity to cancer and susceptibility to acute tissue reactions in radiotherapy-treated cancer patients
SMC2	http://www.tandfonline.com/doi/full/10.1080/02841860801885969	DNA repair genes that respond to UV radiation damage	Genetic variations in DNA repair genes, radiosensitivity to cancer and susceptibility to acute tissue reactions in radiotherapy-treated cancer patients
SMC3	http://www.tandfonline.com/doi/full/10.1080/02841860801885969	DNA repair genes that respond to UV radiation damage	Genetic variations in DNA repair genes, radiosensitivity to cancer and susceptibility to acute tissue reactions in radiotherapy-treated cancer patients
SMC4	http://www.tandfonline.com/doi/full/10.1080/02841860801885969	DNA repair genes that respond to UV radiation damage	Genetic variations in DNA repair genes, radiosensitivity to cancer and susceptibility to acute tissue reactions in radiotherapy-treated cancer patients
SMC5	http://www.tandfonline.com/doi/full/10.1080/02841860801885969	DNA repair genes that respond to UV radiation damage	Genetic variations in DNA repair genes, radiosensitivity to cancer and susceptibility to acute tissue reactions in radiotherapy-treated cancer patients
SMC6	http://www.tandfonline.com/doi/full/10.1080/02841860801885969	DNA repair genes that respond to UV radiation damage	Genetic variations in DNA repair genes, radiosensitivity to cancer and susceptibility to acute tissue reactions in radiotherapy-treated cancer patients
SMUG1	http://science.sciencemag.org/content/291/5507/1284.full	human DNA repair gene database	Human DNA Repair Genes
SNF8	https://www.ncbi.nlm.nih.gov/pmc/articles/PMC1845155/	gene signature that distinguishes radiation exposure in mice	Gene expression signatures that predict radiation exposure in mice and humans
SOD1	http://www.pnas.org/content/98/9/5240.long#ref-100	highly expressed in D. radiodurans, a bacterium highly resistant to ionizing radiation	Predicted highly expressed and putative alien genes of Deinococcus radiodurans and implications for resistance to ionizing radiation damage
SOD2	http://www.pnas.org/content/98/9/5240.long#ref-100	highly expressed in D. radiodurans, a bacterium highly resistant to ionizing radiation	Predicted highly expressed and putative alien genes of Deinococcus radiodurans and implications for resistance to ionizing radiation damage
SOD3	http://www.pnas.org/content/98/9/5240.long#ref-100	highly expressed in D. radiodurans, a bacterium highly resistant to ionizing radiation	Predicted highly expressed and putative alien genes of Deinococcus radiodurans and implications for resistance to ionizing radiation damage
SPO11	http://science.sciencemag.org/content/291/5507/1284.full	human DNA repair gene database	Human DNA Repair Genes
SPOP	https://academic.oup.com/ee/article-lookup/doi/10.1603/EN12319	genes differentially expressed in Drosophila regulated by UVA radiation stress	Identification and transcriptional profiling of differentially expressed genes associated with response to UVA radiation in Drosophila melanogaster
SPOPL	https://academic.oup.com/ee/article-lookup/doi/10.1603/EN12319	genes differentially expressed in Drosophila regulated by UVA radiation stress	Identification and transcriptional profiling of differentially expressed genes associated with response to UVA radiation in Drosophila melanogaster
SPRTN	http://www.pnas.org/content/98/22/12608.long#sec-10	confers UV sensitivity when mutated or deleted	A genome-wide screen in Saccharomyces cerevisiae for genes affecting UV radiation sensitivity
SRCAP	http://www.pnas.org/content/98/22/12608.long#sec-10	confers UV sensitivity when mutated or deleted	A genome-wide screen in Saccharomyces cerevisiae for genes affecting UV radiation sensitivity
SRD5A1	http://journals.plos.org/plosone/article?id=10.1371/journal.pone.0029597	significantly downregulated in response to gamma radiation; caveat: differentially expressed in trypanosomes, not humans	Capture of neuroepithelial-like stem cells from pluripotent stem cells provides a versatile system for in vitro production of human neurons
SRD5A2	http://journals.plos.org/plosone/article?id=10.1371/journal.pone.0029597	significantly downregulated in response to gamma radiation; caveat: differentially expressed in trypanosomes, not humans	Capture of neuroepithelial-like stem cells from pluripotent stem cells provides a versatile system for in vitro production of human neurons
SRFS6	https://www.nature.com/bjc/journal/v107/n6/full/bjc2012302a.html	upregulated in normal epithelial tissue vs irradiated epithelial tissue	A gene expression signature distinguishes normal tissues of sporadic and radiation-induced papillary thyroid carcinomas
SSBP1	http://www.pnas.org/content/98/9/5240.long#ref-100	highly expressed in D. radiodurans, a bacterium highly resistant to ionizing radiation	Predicted highly expressed and putative alien genes of Deinococcus radiodurans and implications for resistance to ionizing radiation damage
SSBP2	http://www.pnas.org/content/98/9/5240.long#ref-100	highly expressed in D. radiodurans, a bacterium highly resistant to ionizing radiation	Predicted highly expressed and putative alien genes of Deinococcus radiodurans and implications for resistance to ionizing radiation damage
SSBP3	http://www.pnas.org/content/98/9/5240.long#ref-100	highly expressed in D. radiodurans, a bacterium highly resistant to ionizing radiation	Predicted highly expressed and putative alien genes of Deinococcus radiodurans and implications for resistance to ionizing radiation damage
SSBP4	http://www.pnas.org/content/98/9/5240.long#ref-100	highly expressed in D. radiodurans, a bacterium highly resistant to ionizing radiation	Predicted highly expressed and putative alien genes of Deinococcus radiodurans and implications for resistance to ionizing radiation damage
SSFA2	https://www.nature.com/bjc/journal/v107/n6/full/bjc2012302a.html	upregulated in normal epithelial tissue vs irradiated epithelial tissue	A gene expression signature distinguishes normal tissues of sporadic and radiation-induced papillary thyroid carcinomas
ST6GAL1	https://www.ncbi.nlm.nih.gov/pmc/articles/PMC1845155/	gene signature that distinguishes radiation exposure in mice	Gene expression signatures that predict radiation exposure in mice and humans
STK10	http://journals.plos.org/plosone/article?id=10.1371/journal.pone.0029597	significantly upregulated in response to gamma radiation; caveat: differentially regulated in trypanosomes, not humans	Capture of neuroepithelial-like stem cells from pluripotent stem cells provides a versatile system for in vitro production of human neurons
STK11	http://journals.plos.org/plosone/article?id=10.1371/journal.pone.0029597	significantly upregulated in response to gamma radiation; caveat: differentially regulated in trypanosomes, not humans	Capture of neuroepithelial-like stem cells from pluripotent stem cells provides a versatile system for in vitro production of human neurons
STK3	http://journals.plos.org/plosone/article?id=10.1371/journal.pone.0029597	significantly upregulated in response to gamma radiation; caveat: differentially regulated in trypanosomes, not humans	Capture of neuroepithelial-like stem cells from pluripotent stem cells provides a versatile system for in vitro production of human neurons
STK4	http://journals.plos.org/plosone/article?id=10.1371/journal.pone.0029597	significantly upregulated in response to gamma radiation; caveat: differentially regulated in trypanosomes, not humans	Capture of neuroepithelial-like stem cells from pluripotent stem cells provides a versatile system for in vitro production of human neurons
STX11	http://www.tandfonline.com/doi/full/10.3109/09553002.2010.519424	significantly upregulated in whole blood	Gene expression following ionising radiation: identification of biomarkers for dose estimation and prediction of individual response
SUCLA2	http://www.pnas.org/content/98/9/5240.long#ref-100	highly expressed in D. radiodurans, a bacterium highly resistant to ionizing radiation	Predicted highly expressed and putative alien genes of Deinococcus radiodurans and implications for resistance to ionizing radiation damage
SUCLG1	http://journals.plos.org/plosone/article?id=10.1371/journal.pone.0029597	significantly downregulated in response to gamma radiation; caveat: differentially expressed in trypanosomes, not humans	Capture of neuroepithelial-like stem cells from pluripotent stem cells provides a versatile system for in vitro production of human neurons
SUCLG2	http://www.pnas.org/content/98/9/5240.long#ref-100	highly expressed in D. radiodurans, a bacterium highly resistant to ionizing radiation	Predicted highly expressed and putative alien genes of Deinococcus radiodurans and implications for resistance to ionizing radiation damage
SUPT16H	https://www.nature.com/bjc/journal/v107/n6/full/bjc2012302a.html	upregulated in normal epithelial tissue vs irradiated epithelial tissue	A gene expression signature distinguishes normal tissues of sporadic and radiation-induced papillary thyroid carcinomas
SWAP70	https://www.ncbi.nlm.nih.gov/pmc/articles/PMC2271127/	gene signature that distinguishes radiation response in C57B16 mice	Gene expression signatures of radiation response are specific, durable, and accurate in mice and humans
SYNGR2	https://www.ncbi.nlm.nih.gov/pmc/articles/PMC1845155/	gene signature that distinguishes radiation exposure in mice	Gene expression signatures that predict radiation exposure in mice and humans
TAF10	https://www.ncbi.nlm.nih.gov/pmc/articles/PMC1845155/	gene signature that distinguishes radiation exposure in mice	Gene expression signatures that predict radiation exposure in mice and humans
TAF1C	https://www.ncbi.nlm.nih.gov/pmc/articles/PMC1845155/	gene signature that distinguishes radiation exposure in mice	Gene expression signatures that predict radiation exposure in mice and humans
TALDO1	https://www.ncbi.nlm.nih.gov/pmc/articles/PMC1845155/	gene signature that distinguishes radiation exposure in mice	Gene expression signatures that predict radiation exposure in mice and humans
TBCA	http://journals.plos.org/plosone/article?id=10.1371/journal.pone.0029597	significantly upregulated in response to gamma radiation; caveat: differentially regulated in trypanosomes, not humans	Capture of neuroepithelial-like stem cells from pluripotent stem cells provides a versatile system for in vitro production of human neurons
TCF3	https://bmcmedgenomics.biomedcentral.com/articles/10.1186/1755-8794-7-43	genes differentially expressed in peripheral blood mononuclear cells after exposure to different doses of UV and Xray radiation	Identification of gene-based responses in human blood cells exposed to alpha particle radiation
TCIRG1	http://journals.plos.org/plosone/article?id=10.1371/journal.pone.0029597	significantly downregulated in response to gamma radiation; caveat: differentially expressed in trypanosomes, not humans	Capture of neuroepithelial-like stem cells from pluripotent stem cells provides a versatile system for in vitro production of human neurons
TCL1A	http://www.tandfonline.com/doi/full/10.3109/09553002.2010.519424	significantly downregulated in whole blood	Gene expression following ionising radiation: identification of biomarkers for dose estimation and prediction of individual response
TCP1	http://journals.plos.org/plosone/article?id=10.1371/journal.pone.0029597	significantly downregulated in response to gamma radiation; caveat: differentially expressed in trypanosomes, not humans	Capture of neuroepithelial-like stem cells from pluripotent stem cells provides a versatile system for in vitro production of human neurons
TDG	http://science.sciencemag.org/content/291/5507/1284.full	human DNA repair gene database	Human DNA Repair Genes
TDP1	http://journals.plos.org/plosone/article?id=10.1371/journal.pone.0029597	significantly upregulated in response to gamma radiation; caveat: differentially regulated in trypanosomes, not humans	Capture of neuroepithelial-like stem cells from pluripotent stem cells provides a versatile system for in vitro production of human neurons
TFAM	https://www.ncbi.nlm.nih.gov/pmc/articles/PMC1845155/	gene signature that distinguishes radiation exposure in mice	Gene expression signatures that predict radiation exposure in mice and humans
TFRC	https://www.nature.com/bjc/journal/v107/n6/full/bjc2012302a.html	upregulated in normal epithelial tissue vs irradiated epithelial tissue	A gene expression signature distinguishes normal tissues of sporadic and radiation-induced papillary thyroid carcinomas
TIMM8B	https://www.ncbi.nlm.nih.gov/pmc/articles/PMC2271127/	gene signature that distinguishes radiation status in humans	Gene expression signatures of radiation response are specific, durable, and accurate in mice and humans
TK1	http://journals.plos.org/plosone/article?id=10.1371/journal.pone.0029597	significantly downregulated in response to gamma radiation; caveat: differentially expressed in trypanosomes, not humans	Capture of neuroepithelial-like stem cells from pluripotent stem cells provides a versatile system for in vitro production of human neurons
TK2	http://journals.plos.org/plosone/article?id=10.1371/journal.pone.0029597	significantly downregulated in response to gamma radiation; caveat: differentially expressed in trypanosomes, not humans	Capture of neuroepithelial-like stem cells from pluripotent stem cells provides a versatile system for in vitro production of human neurons
TMEM30A	http://www.tandfonline.com/doi/full/10.3109/09553002.2010.519424	significantly upregulated in whole blood	Gene expression following ionising radiation: identification of biomarkers for dose estimation and prediction of individual response
TMPRSS7	https://bmcmedgenomics.biomedcentral.com/articles/10.1186/1755-8794-7-43	genes differentially expressed in peripheral blood mononuclear cells after exposure to different doses of UV and Xray radiation	Identification of gene-based responses in human blood cells exposed to alpha particle radiation
TncRNA	http://www.tandfonline.com/doi/full/10.3109/09553002.2010.519424	significantly up-regulated genes in irradiated lymphocytes	Gene expression following ionising radiation: identification of biomarkers for dose estimation and prediction of individual response
TNFRSF10B	https://bmcmedgenomics.biomedcentral.com/articles/10.1186/1755-8794-7-43	genes differentially expressed in peripheral blood mononuclear cells after exposure to different doses of UV and Xray radiation	Identification of gene-based responses in human blood cells exposed to alpha particle radiation
TNFRSF10D	https://bmcmedgenomics.biomedcentral.com/articles/10.1186/1755-8794-7-43	genes differentially expressed in peripheral blood mononuclear cells after exposure to different doses of UV and Xray radiation	Identification of gene-based responses in human blood cells exposed to alpha particle radiation
TNFRSF4	https://bmcmedgenomics.biomedcentral.com/articles/10.1186/1755-8794-7-43	genes differentially expressed in peripheral blood mononuclear cells after exposure to different doses of UV and Xray radiation	Identification of gene-based responses in human blood cells exposed to alpha particle radiation
TNFSF8	https://bmcmedgenomics.biomedcentral.com/articles/10.1186/1755-8794-7-43	genes differentially expressed in peripheral blood mononuclear cells after exposure to different doses of UV and Xray radiation	Identification of gene-based responses in human blood cells exposed to alpha particle radiation
TOB1	https://bmcmedgenomics.biomedcentral.com/articles/10.1186/1755-8794-7-43	genes differentially expressed in peripheral blood mononuclear cells after exposure to different doses of UV and Xray radiation	Identification of gene-based responses in human blood cells exposed to alpha particle radiation
TOP3A	https://academic.oup.com/ee/article-lookup/doi/10.1603/EN12319	genes differentially expressed in Drosophila regulated by UVA radiation stress	Identification and transcriptional profiling of differentially expressed genes associated with response to UVA radiation in Drosophila melanogaster
TOPBP1	https://www.ncbi.nlm.nih.gov/pmc/articles/PMC3013684/	REPAIRtoire - comprehensive database for DNA damage and repair genes	REPAIRtoire - a database of DNA repair pathways
TP53	https://www.ncbi.nlm.nih.gov/pmc/articles/PMC3013684/	REPAIRtoire - comprehensive database for DNA damage and repair genes	REPAIRtoire - a database of DNA repair pathways
TP53BP1	http://science.sciencemag.org/content/291/5507/1284.full	human DNA repair gene database	Human DNA Repair Genes
TP53I3	https://www.ncbi.nlm.nih.gov/pmc/articles/PMC1845155/	gene signature that distinguishes radiation exposure in humans	Gene expression signatures that predict radiation exposure in mice and humans
TP53INP1	https://bmcmedgenomics.biomedcentral.com/articles/10.1186/1755-8794-7-43	genes differentially expressed in peripheral blood mononuclear cells after exposure to different doses of UV and Xray radiation	Identification of gene-based responses in human blood cells exposed to alpha particle radiation
TP53TG1	https://bmcmedgenomics.biomedcentral.com/articles/10.1186/1755-8794-7-43	genes differentially expressed in peripheral blood mononuclear cells after exposure to different doses of UV and Xray radiation	Identification of gene-based responses in human blood cells exposed to alpha particle radiation
TPP2	https://www.ncbi.nlm.nih.gov/pmc/articles/PMC1845155/	gene signature that distinguishes radiation exposure in mice	Gene expression signatures that predict radiation exposure in mice and humans
TPST1	https://www.ncbi.nlm.nih.gov/pmc/articles/PMC2271127/	gene signature that distinguishes radiation response in C57B16 mice	Gene expression signatures of radiation response are specific, durable, and accurate in mice and humans
TRA	http://www.tandfonline.com/doi/full/10.3109/09553002.2010.519424	significantly downregulated in whole blood	Gene expression following ionising radiation: identification of biomarkers for dose estimation and prediction of individual response
TREH	https://academic.oup.com/ee/article-lookup/doi/10.1603/EN12319	genes differentially expressed in Drosophila regulated by UVA radiation stress	Identification and transcriptional profiling of differentially expressed genes associated with response to UVA radiation in Drosophila melanogaster
TREX	http://science.sciencemag.org/content/291/5507/1284.full	human DNA repair gene database	Human DNA Repair Genes
TREX1	http://www.pnas.org/content/98/9/5240.long#ref-100	highly expressed in D. radiodurans, a bacterium highly resistant to ionizing radiation	Predicted highly expressed and putative alien genes of Deinococcus radiodurans and implications for resistance to ionizing radiation damage
TREX2	http://www.pnas.org/content/98/9/5240.long#ref-100	highly expressed in D. radiodurans, a bacterium highly resistant to ionizing radiation	Predicted highly expressed and putative alien genes of Deinococcus radiodurans and implications for resistance to ionizing radiation damage
TRIAP1	https://bmcmedgenomics.biomedcentral.com/articles/10.1186/1755-8794-7-43	genes differentially expressed in peripheral blood mononuclear cells after exposure to different doses of UV and Xray radiation	Identification of gene-based responses in human blood cells exposed to alpha particle radiation
TRIB1	https://www.nature.com/bjc/journal/v107/n6/full/bjc2012302a.html	upregulated in normal epithelial tissue vs irradiated epithelial tissue	A gene expression signature distinguishes normal tissues of sporadic and radiation-induced papillary thyroid carcinomas
TRIM22	https://bmcmedgenomics.biomedcentral.com/articles/10.1186/1755-8794-7-43	genes differentially expressed in peripheral blood mononuclear cells after exposure to different doses of UV and Xray radiation	Identification of gene-based responses in human blood cells exposed to alpha particle radiation
TRIM27	http://journals.plos.org/plosone/article?id=10.1371/journal.pone.0029597	significantly downregulated in response to gamma radiation; caveat: differentially expressed in trypanosomes, not humans	Capture of neuroepithelial-like stem cells from pluripotent stem cells provides a versatile system for in vitro production of human neurons
TRIM32	https://bmcmedgenomics.biomedcentral.com/articles/10.1186/1755-8794-7-43	genes differentially expressed in peripheral blood mononuclear cells after exposure to different doses of UV and Xray radiation	Identification of gene-based responses in human blood cells exposed to alpha particle radiation
TSFM	http://www.pnas.org/content/98/9/5240.long#ref-100	highly expressed in D. radiodurans, a bacterium highly resistant to ionizing radiation	Predicted highly expressed and putative alien genes of Deinococcus radiodurans and implications for resistance to ionizing radiation damage
TTC26	https://www.nature.com/bjc/journal/v107/n6/full/bjc2012302a.html	upregulated in normal epithelial tissue vs irradiated epithelial tissue	A gene expression signature distinguishes normal tissues of sporadic and radiation-induced papillary thyroid carcinomas
TTF1	http://www.pnas.org/content/98/9/5240.long#ref-100	highly expressed in D. radiodurans, a bacterium highly resistant to ionizing radiation	Predicted highly expressed and putative alien genes of Deinococcus radiodurans and implications for resistance to ionizing radiation damage
TTF2	http://www.pnas.org/content/98/9/5240.long#ref-100	highly expressed in D. radiodurans, a bacterium highly resistant to ionizing radiation	Predicted highly expressed and putative alien genes of Deinococcus radiodurans and implications for resistance to ionizing radiation damage
TUBA1A	http://journals.plos.org/plosone/article?id=10.1371/journal.pone.0029597	significantly downregulated in response to gamma radiation; caveat: differentially expressed in trypanosomes, not humans	Capture of neuroepithelial-like stem cells from pluripotent stem cells provides a versatile system for in vitro production of human neurons
TUBA1B	http://journals.plos.org/plosone/article?id=10.1371/journal.pone.0029597	significantly downregulated in response to gamma radiation; caveat: differentially expressed in trypanosomes, not humans	Capture of neuroepithelial-like stem cells from pluripotent stem cells provides a versatile system for in vitro production of human neurons
TUBA1C	http://journals.plos.org/plosone/article?id=10.1371/journal.pone.0029597	significantly downregulated in response to gamma radiation; caveat: differentially expressed in trypanosomes, not humans	Capture of neuroepithelial-like stem cells from pluripotent stem cells provides a versatile system for in vitro production of human neurons
TUBA3C	http://journals.plos.org/plosone/article?id=10.1371/journal.pone.0029597	significantly downregulated in response to gamma radiation; caveat: differentially expressed in trypanosomes, not humans	Capture of neuroepithelial-like stem cells from pluripotent stem cells provides a versatile system for in vitro production of human neurons
TUBA3D	http://journals.plos.org/plosone/article?id=10.1371/journal.pone.0029597	significantly downregulated in response to gamma radiation; caveat: differentially expressed in trypanosomes, not humans	Capture of neuroepithelial-like stem cells from pluripotent stem cells provides a versatile system for in vitro production of human neurons
TUBA3E	http://journals.plos.org/plosone/article?id=10.1371/journal.pone.0029597	significantly downregulated in response to gamma radiation; caveat: differentially expressed in trypanosomes, not humans	Capture of neuroepithelial-like stem cells from pluripotent stem cells provides a versatile system for in vitro production of human neurons
TUBA4A	http://journals.plos.org/plosone/article?id=10.1371/journal.pone.0029597	significantly downregulated in response to gamma radiation; caveat: differentially expressed in trypanosomes, not humans	Capture of neuroepithelial-like stem cells from pluripotent stem cells provides a versatile system for in vitro production of human neurons
TUBA8	http://journals.plos.org/plosone/article?id=10.1371/journal.pone.0029597	significantly downregulated in response to gamma radiation; caveat: differentially expressed in trypanosomes, not humans	Capture of neuroepithelial-like stem cells from pluripotent stem cells provides a versatile system for in vitro production of human neurons
TUBB	http://journals.plos.org/plosone/article?id=10.1371/journal.pone.0029597	significantly downregulated in response to gamma radiation; caveat: differentially expressed in trypanosomes, not humans	Capture of neuroepithelial-like stem cells from pluripotent stem cells provides a versatile system for in vitro production of human neurons
TUBB1	http://journals.plos.org/plosone/article?id=10.1371/journal.pone.0029597	significantly downregulated in response to gamma radiation; caveat: differentially expressed in trypanosomes, not humans	Capture of neuroepithelial-like stem cells from pluripotent stem cells provides a versatile system for in vitro production of human neurons
TUBB2A	http://journals.plos.org/plosone/article?id=10.1371/journal.pone.0029597	significantly downregulated in response to gamma radiation; caveat: differentially expressed in trypanosomes, not humans	Capture of neuroepithelial-like stem cells from pluripotent stem cells provides a versatile system for in vitro production of human neurons
TUBB2B	http://journals.plos.org/plosone/article?id=10.1371/journal.pone.0029597	significantly downregulated in response to gamma radiation; caveat: differentially expressed in trypanosomes, not humans	Capture of neuroepithelial-like stem cells from pluripotent stem cells provides a versatile system for in vitro production of human neurons
TUBB3	http://journals.plos.org/plosone/article?id=10.1371/journal.pone.0029597	significantly downregulated in response to gamma radiation; caveat: differentially expressed in trypanosomes, not humans	Capture of neuroepithelial-like stem cells from pluripotent stem cells provides a versatile system for in vitro production of human neurons
TUBB4A	http://journals.plos.org/plosone/article?id=10.1371/journal.pone.0029597	significantly downregulated in response to gamma radiation; caveat: differentially expressed in trypanosomes, not humans	Capture of neuroepithelial-like stem cells from pluripotent stem cells provides a versatile system for in vitro production of human neurons
TUBB4B	http://journals.plos.org/plosone/article?id=10.1371/journal.pone.0029597	significantly downregulated in response to gamma radiation; caveat: differentially expressed in trypanosomes, not humans	Capture of neuroepithelial-like stem cells from pluripotent stem cells provides a versatile system for in vitro production of human neurons
TUBB6	http://journals.plos.org/plosone/article?id=10.1371/journal.pone.0029597	significantly downregulated in response to gamma radiation; caveat: differentially expressed in trypanosomes, not humans	Capture of neuroepithelial-like stem cells from pluripotent stem cells provides a versatile system for in vitro production of human neurons
TXN	http://www.pnas.org/content/98/9/5240.long#ref-100	highly expressed in D. radiodurans, a bacterium highly resistant to ionizing radiation	Predicted highly expressed and putative alien genes of Deinococcus radiodurans and implications for resistance to ionizing radiation damage
TXN2	http://www.pnas.org/content/98/9/5240.long#ref-100	highly expressed in D. radiodurans, a bacterium highly resistant to ionizing radiation	Predicted highly expressed and putative alien genes of Deinococcus radiodurans and implications for resistance to ionizing radiation damage
UBA2	http://www.pnas.org/content/98/22/12608.long#sec-10	confers UV sensitivity when mutated or deleted	A genome-wide screen in Saccharomyces cerevisiae for genes affecting UV radiation sensitivity
UBC	http://www.tandfonline.com/doi/full/10.3109/09553002.2010.519424	significantly upregulated in whole blood	Gene expression following ionising radiation: identification of biomarkers for dose estimation and prediction of individual response
UBE2A	http://science.sciencemag.org/content/291/5507/1284.full	human DNA repair gene database	Human DNA Repair Genes
UBE2B	http://science.sciencemag.org/content/291/5507/1284.full	human DNA repair gene database	Human DNA Repair Genes
UBE2N	http://science.sciencemag.org/content/291/5507/1284.full	human DNA repair gene database	Human DNA Repair Genes
UBE2V1	http://science.sciencemag.org/content/291/5507/1284.full	human DNA repair gene database	Human DNA Repair Genes
UBE2V2	http://www.pnas.org/content/98/22/12608.long#sec-10	confers UV sensitivity when mutated or deleted	A genome-wide screen in Saccharomyces cerevisiae for genes affecting UV radiation sensitivity
UBE3A	https://academic.oup.com/ee/article-lookup/doi/10.1603/EN12319	genes differentially expressed in Drosophila regulated by UVA radiation stress	Identification and transcriptional profiling of differentially expressed genes associated with response to UVA radiation in Drosophila melanogaster
UBE3B	https://academic.oup.com/ee/article-lookup/doi/10.1603/EN12319	genes differentially expressed in Drosophila regulated by UVA radiation stress	Identification and transcriptional profiling of differentially expressed genes associated with response to UVA radiation in Drosophila melanogaster
UBE3C	https://academic.oup.com/ee/article-lookup/doi/10.1603/EN12319	genes differentially expressed in Drosophila regulated by UVA radiation stress	Identification and transcriptional profiling of differentially expressed genes associated with response to UVA radiation in Drosophila melanogaster
UBE3D	https://academic.oup.com/ee/article-lookup/doi/10.1603/EN12319	genes differentially expressed in Drosophila regulated by UVA radiation stress	Identification and transcriptional profiling of differentially expressed genes associated with response to UVA radiation in Drosophila melanogaster
UGDH	http://journals.plos.org/plosone/article?id=10.1371/journal.pone.0029597	significantly upregulated in response to gamma radiation; caveat: differentially regulated in trypanosomes, not humans	Capture of neuroepithelial-like stem cells from pluripotent stem cells provides a versatile system for in vitro production of human neurons
UNG	http://www.pnas.org/content/98/9/5240.long#ref-100	highly expressed in D. radiodurans, a bacterium highly resistant to ionizing radiation	Predicted highly expressed and putative alien genes of Deinococcus radiodurans and implications for resistance to ionizing radiation damage
URI1	https://www.ncbi.nlm.nih.gov/pmc/articles/PMC2271127/	gene signature that distinguishes radiation status in humans	Gene expression signatures of radiation response are specific, durable, and accurate in mice and humans
UROD	https://bmcmedgenomics.biomedcentral.com/articles/10.1186/1755-8794-7-43	genes differentially expressed in peripheral blood mononuclear cells after exposure to different doses of UV and Xray radiation	Identification of gene-based responses in human blood cells exposed to alpha particle radiation
USP33	https://www.nature.com/bjc/journal/v107/n6/full/bjc2012302a.html	upregulated in normal epithelial tissue vs irradiated epithelial tissue	A gene expression signature distinguishes normal tissues of sporadic and radiation-induced papillary thyroid carcinomas
VAMP8	https://www.ncbi.nlm.nih.gov/pmc/articles/PMC1845155/	gene signature that distinguishes radiation exposure in mice	Gene expression signatures that predict radiation exposure in mice and humans
VMP1	https://www.nature.com/bjc/journal/v107/n6/full/bjc2012302a.html	upregulated in normal epithelial tissue vs irradiated epithelial tissue	A gene expression signature distinguishes normal tissues of sporadic and radiation-induced papillary thyroid carcinomas
VPS13A	http://journals.plos.org/plosone/article?id=10.1371/journal.pone.0029597	significantly upregulated in response to gamma radiation; caveat: differentially regulated in trypanosomes, not humans	Capture of neuroepithelial-like stem cells from pluripotent stem cells provides a versatile system for in vitro production of human neurons
VPS13B	http://journals.plos.org/plosone/article?id=10.1371/journal.pone.0029597	significantly upregulated in response to gamma radiation; caveat: differentially regulated in trypanosomes, not humans	Capture of neuroepithelial-like stem cells from pluripotent stem cells provides a versatile system for in vitro production of human neurons
VPS13C	http://journals.plos.org/plosone/article?id=10.1371/journal.pone.0029597	significantly upregulated in response to gamma radiation; caveat: differentially regulated in trypanosomes, not humans	Capture of neuroepithelial-like stem cells from pluripotent stem cells provides a versatile system for in vitro production of human neurons
VPS13D	http://journals.plos.org/plosone/article?id=10.1371/journal.pone.0029597	significantly upregulated in response to gamma radiation; caveat: differentially regulated in trypanosomes, not humans	Capture of neuroepithelial-like stem cells from pluripotent stem cells provides a versatile system for in vitro production of human neurons
VPS25	http://journals.plos.org/plosone/article?id=10.1371/journal.pone.0029597	significantly upregulated in response to gamma radiation; caveat: differentially regulated in trypanosomes, not humans	Capture of neuroepithelial-like stem cells from pluripotent stem cells provides a versatile system for in vitro production of human neurons
VPS36	http://journals.plos.org/plosone/article?id=10.1371/journal.pone.0029597	significantly upregulated in response to gamma radiation; caveat: differentially regulated in trypanosomes, not humans	Capture of neuroepithelial-like stem cells from pluripotent stem cells provides a versatile system for in vitro production of human neurons
VPS45	http://journals.plos.org/plosone/article?id=10.1371/journal.pone.0029597	significantly upregulated in response to gamma radiation; caveat: differentially regulated in trypanosomes, not humans	Capture of neuroepithelial-like stem cells from pluripotent stem cells provides a versatile system for in vitro production of human neurons
VPS4A	http://journals.plos.org/plosone/article?id=10.1371/journal.pone.0029597	significantly upregulated in response to gamma radiation; caveat: differentially regulated in trypanosomes, not humans	Capture of neuroepithelial-like stem cells from pluripotent stem cells provides a versatile system for in vitro production of human neurons
VPS4B	http://journals.plos.org/plosone/article?id=10.1371/journal.pone.0029597	significantly upregulated in response to gamma radiation; caveat: differentially regulated in trypanosomes, not humans	Capture of neuroepithelial-like stem cells from pluripotent stem cells provides a versatile system for in vitro production of human neurons
VWCE	https://bmcmedgenomics.biomedcentral.com/articles/10.1186/1755-8794-7-43	genes differentially expressed in peripheral blood mononuclear cells after exposure to different doses of UV and Xray radiation	Identification of gene-based responses in human blood cells exposed to alpha particle radiation
WRN	http://science.sciencemag.org/content/291/5507/1284.full	human DNA repair gene database	Human DNA Repair Genes
XAB2	http://www.tandfonline.com/doi/full/10.1080/02841860801885969	DNA repair genes that respond to UV radiation damage	Genetic variations in DNA repair genes, radiosensitivity to cancer and susceptibility to acute tissue reactions in radiotherapy-treated cancer patients
XPA	http://science.sciencemag.org/content/291/5507/1284.full	human DNA repair gene database	Human DNA Repair Genes
XPC	http://www.pnas.org/content/98/22/12608.long#sec-10	confers UV sensitivity when mutated or deleted	A genome-wide screen in Saccharomyces cerevisiae for genes affecting UV radiation sensitivity
XPO1	https://www.ncbi.nlm.nih.gov/pmc/articles/PMC2271127/	gene signature that distinguishes radiation response in BALB/c mice	Gene expression signatures of radiation response are specific, durable, and accurate in mice and humans
XRCC1	http://www.pnas.org/content/98/22/12608.long#sec-10	confers UV sensitivity when mutated or deleted	A genome-wide screen in Saccharomyces cerevisiae for genes affecting UV radiation sensitivity
XRCC2	http://www.pnas.org/content/98/22/12608.long#sec-10	confers UV sensitivity when mutated or deleted	A genome-wide screen in Saccharomyces cerevisiae for genes affecting UV radiation sensitivity
XRCC3	http://www.pnas.org/content/98/22/12608.long#sec-10	confers UV sensitivity when mutated or deleted	A genome-wide screen in Saccharomyces cerevisiae for genes affecting UV radiation sensitivity
XRCC4	http://www.pnas.org/content/98/22/12608.long#sec-10	confers UV sensitivity when mutated or deleted	A genome-wide screen in Saccharomyces cerevisiae for genes affecting UV radiation sensitivity
XRCC5	http://www.pnas.org/content/98/22/12608.long#sec-10	confers UV sensitivity when mutated or deleted	A genome-wide screen in Saccharomyces cerevisiae for genes affecting UV radiation sensitivity
XRCC6	http://www.pnas.org/content/98/22/12608.long#sec-10	confers UV sensitivity when mutated or deleted	A genome-wide screen in Saccharomyces cerevisiae for genes affecting UV radiation sensitivity
XRN2	https://www.ncbi.nlm.nih.gov/pmc/articles/PMC1845155/	gene signature that distinguishes radiation exposure in mice	Gene expression signatures that predict radiation exposure in mice and humans
YEATS4	http://www.pnas.org/content/98/22/12608.long#sec-10	confers UV sensitivity when mutated or deleted	A genome-wide screen in Saccharomyces cerevisiae for genes affecting UV radiation sensitivity
YRDC	https://www.ncbi.nlm.nih.gov/pmc/articles/PMC1845155/	gene signature that distinguishes radiation exposure in mice	Gene expression signatures that predict radiation exposure in mice and humans
ZFP36L1	https://www.ncbi.nlm.nih.gov/pmc/articles/PMC1845155/	gene signature that distinguishes radiation exposure in mice	Gene expression signatures that predict radiation exposure in mice and humans
ZFR	http://www.tandfonline.com/doi/full/10.3109/09553002.2010.519424	significantly upregulated in whole blood	Gene expression following ionising radiation: identification of biomarkers for dose estimation and prediction of individual response
ZMAT3	https://www.ncbi.nlm.nih.gov/pmc/articles/PMC2271127/	gene signature that distinguishes radiation response in BALB/c mice	Gene expression signatures of radiation response are specific, durable, and accurate in mice and humans
ZNF182	http://www.tandfonline.com/doi/full/10.3109/09553002.2010.519424	significantly downregulated in whole blood	Gene expression following ionising radiation: identification of biomarkers for dose estimation and prediction of individual response
ZNF337	https://bmcmedgenomics.biomedcentral.com/articles/10.1186/1755-8794-7-43	genes differentially expressed in peripheral blood mononuclear cells after exposure to different doses of UV and Xray radiation	Identification of gene-based responses in human blood cells exposed to alpha particle radiation
ZNF79	https://bmcmedgenomics.biomedcentral.com/articles/10.1186/1755-8794-7-43	genes differentially expressed in peripheral blood mononuclear cells after exposure to different doses of UV and Xray radiation	Identification of gene-based responses in human blood cells exposed to alpha particle radiation
ZYX	https://www.ncbi.nlm.nih.gov/pmc/articles/PMC1845155/	gene signature that distinguishes radiation exposure in mice	Gene expression signatures that predict radiation exposure in mice and humans

## Sheet: Paper
Gene	Reason for Inclusion	Title of Paper	Link to Paper
ABCA1	significantly upregulated in response to gamma radiation; caveat: differentially regulated in trypanosomes, not humans	Capture of neuroepithelial-like stem cells from pluripotent stem cells provides a versatile system for in vitro production of human neurons	http://journals.plos.org/plosone/article?id=10.1371/journal.pone.0029597
ACLY	highly expressed in D. radiodurans, a bacterium highly resistant to ionizing radiation	Predicted highly expressed and putative alien genes of Deinococcus radiodurans and implications for resistance to ionizing radiation damage	http://www.pnas.org/content/98/9/5240.long#ref-100
ACO1	highly expressed in D. radiodurans, a bacterium highly resistant to ionizing radiation	Predicted highly expressed and putative alien genes of Deinococcus radiodurans and implications for resistance to ionizing radiation damage	http://www.pnas.org/content/98/9/5240.long#ref-100
ACO2	highly expressed in D. radiodurans, a bacterium highly resistant to ionizing radiation	Predicted highly expressed and putative alien genes of Deinococcus radiodurans and implications for resistance to ionizing radiation damage	http://www.pnas.org/content/98/9/5240.long#ref-100
ACSS1	gene signature that distinguishes radiation response in C57B16 mice	Gene expression signatures of radiation response are specific, durable, and accurate in mice and humans	https://www.ncbi.nlm.nih.gov/pmc/articles/PMC2271127/
ACTA1	gene signature that distinguishes radiation response in BALB/c mice	Gene expression signatures of radiation response are specific, durable, and accurate in mice and humans	https://www.ncbi.nlm.nih.gov/pmc/articles/PMC2271127/
ACTA2	genes differentially expressed in peripheral blood mononuclear cells after exposure to different doses of UV and Xray radiation	Identification of gene-based responses in human blood cells exposed to alpha particle radiation	https://bmcmedgenomics.biomedcentral.com/articles/10.1186/1755-8794-7-43
ACTB	gene signature that distinguishes radiation response in BALB/c mice	Gene expression signatures of radiation response are specific, durable, and accurate in mice and humans	https://www.ncbi.nlm.nih.gov/pmc/articles/PMC2271127/
ACTC1	gene signature that distinguishes radiation response in BALB/c mice	Gene expression signatures of radiation response are specific, durable, and accurate in mice and humans	https://www.ncbi.nlm.nih.gov/pmc/articles/PMC2271127/
ACTG1	gene signature that distinguishes radiation response in BALB/c mice	Gene expression signatures of radiation response are specific, durable, and accurate in mice and humans	https://www.ncbi.nlm.nih.gov/pmc/articles/PMC2271127/
ACTG2	gene signature that distinguishes radiation response in BALB/c mice	Gene expression signatures of radiation response are specific, durable, and accurate in mice and humans	https://www.ncbi.nlm.nih.gov/pmc/articles/PMC2271127/
ADH1A	significantly upregulated in response to gamma radiation; caveat: differentially regulated in trypanosomes, not humans	Capture of neuroepithelial-like stem cells from pluripotent stem cells provides a versatile system for in vitro production of human neurons	http://journals.plos.org/plosone/article?id=10.1371/journal.pone.0029597
ADH1B	significantly upregulated in response to gamma radiation; caveat: differentially regulated in trypanosomes, not humans	Capture of neuroepithelial-like stem cells from pluripotent stem cells provides a versatile system for in vitro production of human neurons	http://journals.plos.org/plosone/article?id=10.1371/journal.pone.0029597
ADH1C	significantly upregulated in response to gamma radiation; caveat: differentially regulated in trypanosomes, not humans	Capture of neuroepithelial-like stem cells from pluripotent stem cells provides a versatile system for in vitro production of human neurons	http://journals.plos.org/plosone/article?id=10.1371/journal.pone.0029597
ADSSL1	gene signature that distinguishes radiation exposure in mice	Gene expression signatures that predict radiation exposure in mice and humans	https://www.ncbi.nlm.nih.gov/pmc/articles/PMC1845155/
AEN	genes differentially expressed in peripheral blood mononuclear cells after exposure to different doses of UV and Xray radiation	Identification of gene-based responses in human blood cells exposed to alpha particle radiation	https://bmcmedgenomics.biomedcentral.com/articles/10.1186/1755-8794-7-43
AFF4	upregulated in normal epithelial tissue vs irradiated epithelial tissue	A gene expression signature distinguishes normal tissues of sporadic and radiation-induced papillary thyroid carcinomas	https://www.nature.com/bjc/journal/v107/n6/full/bjc2012302a.html
AGO1	gene signature that distinguishes radiation exposure in mice	Gene expression signatures that predict radiation exposure in mice and humans	https://www.ncbi.nlm.nih.gov/pmc/articles/PMC1845155/
AHCYL2	upregulated in normal epithelial tissue vs irradiated epithelial tissue	A gene expression signature distinguishes normal tissues of sporadic and radiation-induced papillary thyroid carcinomas	https://www.nature.com/bjc/journal/v107/n6/full/bjc2012302a.html
AKT1	significantly upregulated in response to gamma radiation; caveat: differentially regulated in trypanosomes, not humans	Capture of neuroepithelial-like stem cells from pluripotent stem cells provides a versatile system for in vitro production of human neurons	http://journals.plos.org/plosone/article?id=10.1371/journal.pone.0029597
AKT2	upregulated in normal epithelial tissue vs irradiated epithelial tissue	A gene expression signature distinguishes normal tissues of sporadic and radiation-induced papillary thyroid carcinomas	https://www.nature.com/bjc/journal/v107/n6/full/bjc2012302a.html
AKT3	significantly upregulated in response to gamma radiation; caveat: differentially regulated in trypanosomes, not humans	Capture of neuroepithelial-like stem cells from pluripotent stem cells provides a versatile system for in vitro production of human neurons	http://journals.plos.org/plosone/article?id=10.1371/journal.pone.0029597
ALDH1A1	genes differentially expressed in Drosophila regulated by UVA radiation stress	Identification and transcriptional profiling of differentially expressed genes associated with response to UVA radiation in Drosophila melanogaster	https://academic.oup.com/ee/article-lookup/doi/10.1603/EN12319
ALDH1A2	genes differentially expressed in Drosophila regulated by UVA radiation stress	Identification and transcriptional profiling of differentially expressed genes associated with response to UVA radiation in Drosophila melanogaster	https://academic.oup.com/ee/article-lookup/doi/10.1603/EN12319
ALDH1A3	genes differentially expressed in Drosophila regulated by UVA radiation stress	Identification and transcriptional profiling of differentially expressed genes associated with response to UVA radiation in Drosophila melanogaster	https://academic.oup.com/ee/article-lookup/doi/10.1603/EN12319
ALDH2	genes differentially expressed in Drosophila regulated by UVA radiation stress	Identification and transcriptional profiling of differentially expressed genes associated with response to UVA radiation in Drosophila melanogaster	https://academic.oup.com/ee/article-lookup/doi/10.1603/EN12319
ALDH3A1	genes differentially expressed in Drosophila regulated by UVA radiation stress	Identification and transcriptional profiling of differentially expressed genes associated with response to UVA radiation in Drosophila melanogaster	https://academic.oup.com/ee/article-lookup/doi/10.1603/EN12319
ALDH3A2	genes differentially expressed in Drosophila regulated by UVA radiation stress	Identification and transcriptional profiling of differentially expressed genes associated with response to UVA radiation in Drosophila melanogaster	https://academic.oup.com/ee/article-lookup/doi/10.1603/EN12319
ALDH3B1	genes differentially expressed in Drosophila regulated by UVA radiation stress	Identification and transcriptional profiling of differentially expressed genes associated with response to UVA radiation in Drosophila melanogaster	https://academic.oup.com/ee/article-lookup/doi/10.1603/EN12319
ALDH3B2	genes differentially expressed in Drosophila regulated by UVA radiation stress	Identification and transcriptional profiling of differentially expressed genes associated with response to UVA radiation in Drosophila melanogaster	https://academic.oup.com/ee/article-lookup/doi/10.1603/EN12319
ALDH4A1	genes differentially expressed in Drosophila regulated by UVA radiation stress	Identification and transcriptional profiling of differentially expressed genes associated with response to UVA radiation in Drosophila melanogaster	https://academic.oup.com/ee/article-lookup/doi/10.1603/EN12319
ALDH9A1	genes differentially expressed in Drosophila regulated by UVA radiation stress	Identification and transcriptional profiling of differentially expressed genes associated with response to UVA radiation in Drosophila melanogaster	https://academic.oup.com/ee/article-lookup/doi/10.1603/EN12319
ALDOA	highly expressed in D. radiodurans, a bacterium highly resistant to ionizing radiation	Predicted highly expressed and putative alien genes of Deinococcus radiodurans and implications for resistance to ionizing radiation damage	http://www.pnas.org/content/98/9/5240.long#ref-100
ALDOB	highly expressed in D. radiodurans, a bacterium highly resistant to ionizing radiation	Predicted highly expressed and putative alien genes of Deinococcus radiodurans and implications for resistance to ionizing radiation damage	http://www.pnas.org/content/98/9/5240.long#ref-100
ALDOC	highly expressed in D. radiodurans, a bacterium highly resistant to ionizing radiation	Predicted highly expressed and putative alien genes of Deinococcus radiodurans and implications for resistance to ionizing radiation damage	http://www.pnas.org/content/98/9/5240.long#ref-100
ALKBH1	human DNA repair gene database	Human DNA Repair Genes	http://science.sciencemag.org/content/291/5507/1284.full
ALKBH2	human DNA repair gene database	Human DNA Repair Genes	http://science.sciencemag.org/content/291/5507/1284.full
ALKBH3	human DNA repair gene database	Human DNA Repair Genes	http://science.sciencemag.org/content/291/5507/1284.full
ALKBH4	human DNA repair gene database	Human DNA Repair Genes	http://science.sciencemag.org/content/291/5507/1284.full
ALKBH5	human DNA repair gene database	Human DNA Repair Genes	http://science.sciencemag.org/content/291/5507/1284.full
ALKBH6	human DNA repair gene database	Human DNA Repair Genes	http://science.sciencemag.org/content/291/5507/1284.full
ALKBH7	human DNA repair gene database	Human DNA Repair Genes	http://science.sciencemag.org/content/291/5507/1284.full
ALKBH8	human DNA repair gene database	Human DNA Repair Genes	http://science.sciencemag.org/content/291/5507/1284.full
ALOX5AP	gene signature that distinguishes radiation exposure in mice	Gene expression signatures that predict radiation exposure in mice and humans	https://www.ncbi.nlm.nih.gov/pmc/articles/PMC1845155/
AMDHD2	significantly upregulated in response to gamma radiation; caveat: differentially regulated in trypanosomes, not humans	Capture of neuroepithelial-like stem cells from pluripotent stem cells provides a versatile system for in vitro production of human neurons	http://journals.plos.org/plosone/article?id=10.1371/journal.pone.0029597
ANKRA2	significantly up-regulated genes in irradiated lymphocytes	Gene expression following ionising radiation: identification of biomarkers for dose estimation and prediction of individual response	http://www.tandfonline.com/doi/full/10.3109/09553002.2010.519424
ANXA4	genes differentially expressed in peripheral blood mononuclear cells after exposure to different doses of UV and Xray radiation	Identification of gene-based responses in human blood cells exposed to alpha particle radiation	https://bmcmedgenomics.biomedcentral.com/articles/10.1186/1755-8794-7-43
AP1S3	upregulated in normal epithelial tissue vs irradiated epithelial tissue	A gene expression signature distinguishes normal tissues of sporadic and radiation-induced papillary thyroid carcinomas	https://www.nature.com/bjc/journal/v107/n6/full/bjc2012302a.html
APEX1	human DNA repair gene database	Human DNA Repair Genes	http://science.sciencemag.org/content/291/5507/1284.full
APEX2	human DNA repair gene database	Human DNA Repair Genes	http://science.sciencemag.org/content/291/5507/1284.full
APOBEC3H	genes differentially expressed in peripheral blood mononuclear cells after exposure to different doses of UV and Xray radiation	Identification of gene-based responses in human blood cells exposed to alpha particle radiation	https://bmcmedgenomics.biomedcentral.com/articles/10.1186/1755-8794-7-43
APTX	REPAIRtoire - comprehensive database for DNA damage and repair genes	REPAIRtoire - a database of DNA repair pathways	https://www.ncbi.nlm.nih.gov/pmc/articles/PMC3013684/
ARHGEF1	gene signature that distinguishes radiation exposure in mice	Gene expression signatures that predict radiation exposure in mice and humans	https://www.ncbi.nlm.nih.gov/pmc/articles/PMC1845155/
ARHGEF3	genes differentially expressed in peripheral blood mononuclear cells after exposure to different doses of UV and Xray radiation	Identification of gene-based responses in human blood cells exposed to alpha particle radiation	https://bmcmedgenomics.biomedcentral.com/articles/10.1186/1755-8794-7-43
ARL6IP1	significantly upregulated in whole blood	Gene expression following ionising radiation: identification of biomarkers for dose estimation and prediction of individual response	http://www.tandfonline.com/doi/full/10.3109/09553002.2010.519424
ARPC1A	significantly upregulated in response to gamma radiation; caveat: differentially regulated in trypanosomes, not humans	Capture of neuroepithelial-like stem cells from pluripotent stem cells provides a versatile system for in vitro production of human neurons	http://journals.plos.org/plosone/article?id=10.1371/journal.pone.0029597
ARPC1B	significantly upregulated in response to gamma radiation; caveat: differentially regulated in trypanosomes, not humans	Capture of neuroepithelial-like stem cells from pluripotent stem cells provides a versatile system for in vitro production of human neurons	http://journals.plos.org/plosone/article?id=10.1371/journal.pone.0029597
ARPC2	significantly upregulated in response to gamma radiation; caveat: differentially regulated in trypanosomes, not humans	Capture of neuroepithelial-like stem cells from pluripotent stem cells provides a versatile system for in vitro production of human neurons	http://journals.plos.org/plosone/article?id=10.1371/journal.pone.0029597
ARPC3	significantly upregulated in response to gamma radiation; caveat: differentially regulated in trypanosomes, not humans	Capture of neuroepithelial-like stem cells from pluripotent stem cells provides a versatile system for in vitro production of human neurons	http://journals.plos.org/plosone/article?id=10.1371/journal.pone.0029597
ARPC4	significantly upregulated in response to gamma radiation; caveat: differentially regulated in trypanosomes, not humans	Capture of neuroepithelial-like stem cells from pluripotent stem cells provides a versatile system for in vitro production of human neurons	http://journals.plos.org/plosone/article?id=10.1371/journal.pone.0029597
ARPC5	significantly upregulated in response to gamma radiation; caveat: differentially regulated in trypanosomes, not humans	Capture of neuroepithelial-like stem cells from pluripotent stem cells provides a versatile system for in vitro production of human neurons	http://journals.plos.org/plosone/article?id=10.1371/journal.pone.0029597
ARPC5L	significantly upregulated in response to gamma radiation; caveat: differentially regulated in trypanosomes, not humans	Capture of neuroepithelial-like stem cells from pluripotent stem cells provides a versatile system for in vitro production of human neurons	http://journals.plos.org/plosone/article?id=10.1371/journal.pone.0029597
ASCC3	genes differentially expressed in peripheral blood mononuclear cells after exposure to different doses of UV and Xray radiation	Identification of gene-based responses in human blood cells exposed to alpha particle radiation	https://bmcmedgenomics.biomedcentral.com/articles/10.1186/1755-8794-7-43
ASTN2	genes differentially expressed in peripheral blood mononuclear cells after exposure to different doses of UV and Xray radiation	Identification of gene-based responses in human blood cells exposed to alpha particle radiation	https://bmcmedgenomics.biomedcentral.com/articles/10.1186/1755-8794-7-43
ATF3	significantly up-regulated genes in irradiated lymphocytes	Gene expression following ionising radiation: identification of biomarkers for dose estimation and prediction of individual response	http://www.tandfonline.com/doi/full/10.3109/09553002.2010.519424
ATG4A	significantly downregulated in response to gamma radiation; caveat: differentially expressed in trypanosomes, not humans	Capture of neuroepithelial-like stem cells from pluripotent stem cells provides a versatile system for in vitro production of human neurons	http://journals.plos.org/plosone/article?id=10.1371/journal.pone.0029597
ATG4B	significantly downregulated in response to gamma radiation; caveat: differentially expressed in trypanosomes, not humans	Capture of neuroepithelial-like stem cells from pluripotent stem cells provides a versatile system for in vitro production of human neurons	http://journals.plos.org/plosone/article?id=10.1371/journal.pone.0029597
ATG4C	significantly downregulated in response to gamma radiation; caveat: differentially expressed in trypanosomes, not humans	Capture of neuroepithelial-like stem cells from pluripotent stem cells provides a versatile system for in vitro production of human neurons	http://journals.plos.org/plosone/article?id=10.1371/journal.pone.0029597
ATG4D	significantly downregulated in response to gamma radiation; caveat: differentially expressed in trypanosomes, not humans	Capture of neuroepithelial-like stem cells from pluripotent stem cells provides a versatile system for in vitro production of human neurons	http://journals.plos.org/plosone/article?id=10.1371/journal.pone.0029597
ATM	human DNA repair gene database	Human DNA Repair Genes	http://science.sciencemag.org/content/291/5507/1284.full
ATP5A1	highly expressed in D. radiodurans, a bacterium highly resistant to ionizing radiation	Predicted highly expressed and putative alien genes of Deinococcus radiodurans and implications for resistance to ionizing radiation damage	http://www.pnas.org/content/98/9/5240.long#ref-100
ATP5A1P1	highly expressed in D. radiodurans, a bacterium highly resistant to ionizing radiation	Predicted highly expressed and putative alien genes of Deinococcus radiodurans and implications for resistance to ionizing radiation damage	http://www.pnas.org/content/98/9/5240.long#ref-100
ATP5A1P2	highly expressed in D. radiodurans, a bacterium highly resistant to ionizing radiation	Predicted highly expressed and putative alien genes of Deinococcus radiodurans and implications for resistance to ionizing radiation damage	http://www.pnas.org/content/98/9/5240.long#ref-100
ATP5A1P3	highly expressed in D. radiodurans, a bacterium highly resistant to ionizing radiation	Predicted highly expressed and putative alien genes of Deinococcus radiodurans and implications for resistance to ionizing radiation damage	http://www.pnas.org/content/98/9/5240.long#ref-100
ATP5B	highly expressed in D. radiodurans, a bacterium highly resistant to ionizing radiation	Predicted highly expressed and putative alien genes of Deinococcus radiodurans and implications for resistance to ionizing radiation damage	http://www.pnas.org/content/98/9/5240.long#ref-100
ATP5C1	highly expressed in D. radiodurans, a bacterium highly resistant to ionizing radiation	Predicted highly expressed and putative alien genes of Deinococcus radiodurans and implications for resistance to ionizing radiation damage	http://www.pnas.org/content/98/9/5240.long#ref-100
ATP5D	highly expressed in D. radiodurans, a bacterium highly resistant to ionizing radiation	Predicted highly expressed and putative alien genes of Deinococcus radiodurans and implications for resistance to ionizing radiation damage	http://www.pnas.org/content/98/9/5240.long#ref-100
ATP5E	highly expressed in D. radiodurans, a bacterium highly resistant to ionizing radiation	Predicted highly expressed and putative alien genes of Deinococcus radiodurans and implications for resistance to ionizing radiation damage	http://www.pnas.org/content/98/9/5240.long#ref-100
ATP5G1	highly expressed in D. radiodurans, a bacterium highly resistant to ionizing radiation	Predicted highly expressed and putative alien genes of Deinococcus radiodurans and implications for resistance to ionizing radiation damage	http://www.pnas.org/content/98/9/5240.long#ref-100
ATP5H	highly expressed in D. radiodurans, a bacterium highly resistant to ionizing radiation	Predicted highly expressed and putative alien genes of Deinococcus radiodurans and implications for resistance to ionizing radiation damage	http://www.pnas.org/content/98/9/5240.long#ref-100
ATP5I	highly expressed in D. radiodurans, a bacterium highly resistant to ionizing radiation	Predicted highly expressed and putative alien genes of Deinococcus radiodurans and implications for resistance to ionizing radiation damage	http://www.pnas.org/content/98/9/5240.long#ref-100
ATP5J	highly expressed in D. radiodurans, a bacterium highly resistant to ionizing radiation	Predicted highly expressed and putative alien genes of Deinococcus radiodurans and implications for resistance to ionizing radiation damage	http://www.pnas.org/content/98/9/5240.long#ref-100
ATP5L	highly expressed in D. radiodurans, a bacterium highly resistant to ionizing radiation	Predicted highly expressed and putative alien genes of Deinococcus radiodurans and implications for resistance to ionizing radiation damage	http://www.pnas.org/content/98/9/5240.long#ref-100
ATP5L2	highly expressed in D. radiodurans, a bacterium highly resistant to ionizing radiation	Predicted highly expressed and putative alien genes of Deinococcus radiodurans and implications for resistance to ionizing radiation damage	http://www.pnas.org/content/98/9/5240.long#ref-100
ATP5O	highly expressed in D. radiodurans, a bacterium highly resistant to ionizing radiation	Predicted highly expressed and putative alien genes of Deinococcus radiodurans and implications for resistance to ionizing radiation damage	http://www.pnas.org/content/98/9/5240.long#ref-100
ATP5S	highly expressed in D. radiodurans, a bacterium highly resistant to ionizing radiation	Predicted highly expressed and putative alien genes of Deinococcus radiodurans and implications for resistance to ionizing radiation damage	http://www.pnas.org/content/98/9/5240.long#ref-100
ATP5SL	highly expressed in D. radiodurans, a bacterium highly resistant to ionizing radiation	Predicted highly expressed and putative alien genes of Deinococcus radiodurans and implications for resistance to ionizing radiation damage	http://www.pnas.org/content/98/9/5240.long#ref-100
ATP6V0A1	significantly downregulated in response to gamma radiation; caveat: differentially expressed in trypanosomes, not humans	Capture of neuroepithelial-like stem cells from pluripotent stem cells provides a versatile system for in vitro production of human neurons	http://journals.plos.org/plosone/article?id=10.1371/journal.pone.0029597
ATP6V0A2	significantly downregulated in response to gamma radiation; caveat: differentially expressed in trypanosomes, not humans	Capture of neuroepithelial-like stem cells from pluripotent stem cells provides a versatile system for in vitro production of human neurons	http://journals.plos.org/plosone/article?id=10.1371/journal.pone.0029597
ATP6V0A4	significantly downregulated in response to gamma radiation; caveat: differentially expressed in trypanosomes, not humans	Capture of neuroepithelial-like stem cells from pluripotent stem cells provides a versatile system for in vitro production of human neurons	http://journals.plos.org/plosone/article?id=10.1371/journal.pone.0029597
ATR	confers UV sensitivity when mutated or deleted	A genome-wide screen in Saccharomyces cerevisiae for genes affecting UV radiation sensitivity	http://www.pnas.org/content/98/22/12608.long#sec-10
ATRIP	REPAIRtoire - comprehensive database for DNA damage and repair genes	REPAIRtoire - a database of DNA repair pathways	https://www.ncbi.nlm.nih.gov/pmc/articles/PMC3013684/
B3GAT3	gene signature that distinguishes radiation response in C57B16 mice	Gene expression signatures of radiation response are specific, durable, and accurate in mice and humans	https://www.ncbi.nlm.nih.gov/pmc/articles/PMC2271127/
BANK1	significantly downregulated in whole blood	Gene expression following ionising radiation: identification of biomarkers for dose estimation and prediction of individual response	http://www.tandfonline.com/doi/full/10.3109/09553002.2010.519424
BAX	genes differentially expressed in peripheral blood mononuclear cells after exposure to different doses of UV and Xray radiation	Identification of gene-based responses in human blood cells exposed to alpha particle radiation	https://bmcmedgenomics.biomedcentral.com/articles/10.1186/1755-8794-7-43
BBC3	gene signature that distinguishes radiation exposure in humans	Gene expression signatures that predict radiation exposure in mice and humans	https://www.ncbi.nlm.nih.gov/pmc/articles/PMC1845155/
BCAR3	gene signature that distinguishes radiation response in C57B16 mice	Gene expression signatures of radiation response are specific, durable, and accurate in mice and humans	https://www.ncbi.nlm.nih.gov/pmc/articles/PMC2271127/
BCDIN3D	gene signature that distinguishes radiation exposure in mice	Gene expression signatures that predict radiation exposure in mice and humans	https://www.ncbi.nlm.nih.gov/pmc/articles/PMC1845155/
BCL2	overexpression is correlated with resistance to radiation in normal human uroepithelium	Further investigation of the response of human uroepithelium to low doses of cobalt-60 gamma radiation	https://www.ncbi.nlm.nih.gov/pubmed/9008207
BCL2L2	upregulated in normal epithelial tissue vs irradiated epithelial tissue	A gene expression signature distinguishes normal tissues of sporadic and radiation-induced papillary thyroid carcinomas	https://www.nature.com/bjc/journal/v107/n6/full/bjc2012302a.html
BIN3	gene signature that distinguishes radiation exposure in mice	Gene expression signatures that predict radiation exposure in mice and humans	https://www.ncbi.nlm.nih.gov/pmc/articles/PMC1845155/
BLM	human DNA repair gene database	Human DNA Repair Genes	http://science.sciencemag.org/content/291/5507/1284.full
BLNK	gene signature that distinguishes radiation response in BALB/c mice	Gene expression signatures of radiation response are specific, durable, and accurate in mice and humans	https://www.ncbi.nlm.nih.gov/pmc/articles/PMC2271127/
BLOC1S2	significantly up-regulated genes in irradiated lymphocytes	Gene expression following ionising radiation: identification of biomarkers for dose estimation and prediction of individual response	http://www.tandfonline.com/doi/full/10.3109/09553002.2010.519424
BNIP3	significantly downregulated in irradiated lymphocytes	Gene expression following ionising radiation: identification of biomarkers for dose estimation and prediction of individual response	http://www.tandfonline.com/doi/full/10.3109/09553002.2010.519424
BRCA1	human DNA repair gene database	Human DNA Repair Genes	http://science.sciencemag.org/content/291/5507/1284.full
BRCA2	human DNA repair gene database	Human DNA Repair Genes	http://science.sciencemag.org/content/291/5507/1284.full
BTG3	gene signature that distinguishes radiation exposure in mice	Gene expression signatures that predict radiation exposure in mice and humans	https://www.ncbi.nlm.nih.gov/pmc/articles/PMC1845155/
BUB1	significantly downregulated in irradiated lymphocytes	Gene expression following ionising radiation: identification of biomarkers for dose estimation and prediction of individual response	http://www.tandfonline.com/doi/full/10.3109/09553002.2010.519424
C11ORF24	significantly up-regulated genes in irradiated lymphocytes	Gene expression following ionising radiation: identification of biomarkers for dose estimation and prediction of individual response	http://www.tandfonline.com/doi/full/10.3109/09553002.2010.519424
C12ORF5	significantly up-regulated genes in irradiated lymphocytes	Gene expression following ionising radiation: identification of biomarkers for dose estimation and prediction of individual response	http://www.tandfonline.com/doi/full/10.3109/09553002.2010.519424
C5ORF22	upregulated in normal epithelial tissue vs irradiated epithelial tissue	A gene expression signature distinguishes normal tissues of sporadic and radiation-induced papillary thyroid carcinomas	https://www.nature.com/bjc/journal/v107/n6/full/bjc2012302a.html
CAD	significantly upregulated in response to gamma radiation; caveat: differentially regulated in trypanosomes, not humans	Capture of neuroepithelial-like stem cells from pluripotent stem cells provides a versatile system for in vitro production of human neurons	http://journals.plos.org/plosone/article?id=10.1371/journal.pone.0029597
CALD1	upregulated in normal epithelial tissue vs irradiated epithelial tissue	A gene expression signature distinguishes normal tissues of sporadic and radiation-induced papillary thyroid carcinomas	https://www.nature.com/bjc/journal/v107/n6/full/bjc2012302a.html
CAT	highly expressed in D. radiodurans, a bacterium highly resistant to ionizing radiation	Predicted highly expressed and putative alien genes of Deinococcus radiodurans and implications for resistance to ionizing radiation damage	http://www.pnas.org/content/98/9/5240.long#ref-100
CBLN2	significantly downregulated in irradiated lymphocytes	Gene expression following ionising radiation: identification of biomarkers for dose estimation and prediction of individual response	http://www.tandfonline.com/doi/full/10.3109/09553002.2010.519424
CC2D1B	gene signature that distinguishes radiation exposure in mice	Gene expression signatures that predict radiation exposure in mice and humans	https://www.ncbi.nlm.nih.gov/pmc/articles/PMC1845155/
CCDC90B	genes differentially expressed in peripheral blood mononuclear cells after exposure to different doses of UV and Xray radiation	Identification of gene-based responses in human blood cells exposed to alpha particle radiation	https://bmcmedgenomics.biomedcentral.com/articles/10.1186/1755-8794-7-43
CCNA1	significantly upregulated in response to gamma radiation; caveat: differentially regulated in trypanosomes, not humans	Capture of neuroepithelial-like stem cells from pluripotent stem cells provides a versatile system for in vitro production of human neurons	http://journals.plos.org/plosone/article?id=10.1371/journal.pone.0029597
CCNA2	significantly downregulated in irradiated lymphocytes	Gene expression following ionising radiation: identification of biomarkers for dose estimation and prediction of individual response	http://www.tandfonline.com/doi/full/10.3109/09553002.2010.519424
CCNB1	significantly upregulated in response to gamma radiation; caveat: differentially regulated in trypanosomes, not humans	Capture of neuroepithelial-like stem cells from pluripotent stem cells provides a versatile system for in vitro production of human neurons	http://journals.plos.org/plosone/article?id=10.1371/journal.pone.0029597
CCNB2	significantly upregulated in response to gamma radiation; caveat: differentially regulated in trypanosomes, not humans	Capture of neuroepithelial-like stem cells from pluripotent stem cells provides a versatile system for in vitro production of human neurons	http://journals.plos.org/plosone/article?id=10.1371/journal.pone.0029597
CCNB3	significantly upregulated in response to gamma radiation; caveat: differentially regulated in trypanosomes, not humans	Capture of neuroepithelial-like stem cells from pluripotent stem cells provides a versatile system for in vitro production of human neurons	http://journals.plos.org/plosone/article?id=10.1371/journal.pone.0029597
CCNC	significantly upregulated in response to gamma radiation; caveat: differentially regulated in trypanosomes, not humans	Capture of neuroepithelial-like stem cells from pluripotent stem cells provides a versatile system for in vitro production of human neurons	http://journals.plos.org/plosone/article?id=10.1371/journal.pone.0029597
CCND1	significantly upregulated in response to gamma radiation; caveat: differentially regulated in trypanosomes, not humans	Capture of neuroepithelial-like stem cells from pluripotent stem cells provides a versatile system for in vitro production of human neurons	http://journals.plos.org/plosone/article?id=10.1371/journal.pone.0029597
CCND2	significantly upregulated in response to gamma radiation; caveat: differentially regulated in trypanosomes, not humans	Capture of neuroepithelial-like stem cells from pluripotent stem cells provides a versatile system for in vitro production of human neurons	http://journals.plos.org/plosone/article?id=10.1371/journal.pone.0029597
CCND3	significantly upregulated in response to gamma radiation; caveat: differentially regulated in trypanosomes, not humans	Capture of neuroepithelial-like stem cells from pluripotent stem cells provides a versatile system for in vitro production of human neurons	http://journals.plos.org/plosone/article?id=10.1371/journal.pone.0029597
CCNE1	significantly upregulated in response to gamma radiation; caveat: differentially regulated in trypanosomes, not humans	Capture of neuroepithelial-like stem cells from pluripotent stem cells provides a versatile system for in vitro production of human neurons	http://journals.plos.org/plosone/article?id=10.1371/journal.pone.0029597
CCNE2	significantly upregulated in response to gamma radiation; caveat: differentially regulated in trypanosomes, not humans	Capture of neuroepithelial-like stem cells from pluripotent stem cells provides a versatile system for in vitro production of human neurons	http://journals.plos.org/plosone/article?id=10.1371/journal.pone.0029597
CCNF	significantly upregulated in response to gamma radiation; caveat: differentially regulated in trypanosomes, not humans	Capture of neuroepithelial-like stem cells from pluripotent stem cells provides a versatile system for in vitro production of human neurons	http://journals.plos.org/plosone/article?id=10.1371/journal.pone.0029597
CCNG1	significantly up-regulated genes in irradiated lymphocytes	Gene expression following ionising radiation: identification of biomarkers for dose estimation and prediction of individual response	http://www.tandfonline.com/doi/full/10.3109/09553002.2010.519424
CCNG2	significantly upregulated in response to gamma radiation; caveat: differentially regulated in trypanosomes, not humans	Capture of neuroepithelial-like stem cells from pluripotent stem cells provides a versatile system for in vitro production of human neurons	http://journals.plos.org/plosone/article?id=10.1371/journal.pone.0029597
CCNH	significantly upregulated in response to gamma radiation; caveat: differentially regulated in trypanosomes, not humans	Capture of neuroepithelial-like stem cells from pluripotent stem cells provides a versatile system for in vitro production of human neurons	http://journals.plos.org/plosone/article?id=10.1371/journal.pone.0029597
CCNI	significantly upregulated in response to gamma radiation; caveat: differentially regulated in trypanosomes, not humans	Capture of neuroepithelial-like stem cells from pluripotent stem cells provides a versatile system for in vitro production of human neurons	http://journals.plos.org/plosone/article?id=10.1371/journal.pone.0029597
CCNJ	significantly upregulated in response to gamma radiation; caveat: differentially regulated in trypanosomes, not humans	Capture of neuroepithelial-like stem cells from pluripotent stem cells provides a versatile system for in vitro production of human neurons	http://journals.plos.org/plosone/article?id=10.1371/journal.pone.0029597
CCNK	significantly upregulated in response to gamma radiation; caveat: differentially regulated in trypanosomes, not humans	Capture of neuroepithelial-like stem cells from pluripotent stem cells provides a versatile system for in vitro production of human neurons	http://journals.plos.org/plosone/article?id=10.1371/journal.pone.0029597
CCNL1	significantly upregulated in response to gamma radiation; caveat: differentially regulated in trypanosomes, not humans	Capture of neuroepithelial-like stem cells from pluripotent stem cells provides a versatile system for in vitro production of human neurons	http://journals.plos.org/plosone/article?id=10.1371/journal.pone.0029597
CCNL2	significantly upregulated in response to gamma radiation; caveat: differentially regulated in trypanosomes, not humans	Capture of neuroepithelial-like stem cells from pluripotent stem cells provides a versatile system for in vitro production of human neurons	http://journals.plos.org/plosone/article?id=10.1371/journal.pone.0029597
CCNO	significantly upregulated in response to gamma radiation; caveat: differentially regulated in trypanosomes, not humans	Capture of neuroepithelial-like stem cells from pluripotent stem cells provides a versatile system for in vitro production of human neurons	http://journals.plos.org/plosone/article?id=10.1371/journal.pone.0029597
CCNT1	significantly upregulated in response to gamma radiation; caveat: differentially regulated in trypanosomes, not humans	Capture of neuroepithelial-like stem cells from pluripotent stem cells provides a versatile system for in vitro production of human neurons	http://journals.plos.org/plosone/article?id=10.1371/journal.pone.0029597
CCNT2	significantly upregulated in response to gamma radiation; caveat: differentially regulated in trypanosomes, not humans	Capture of neuroepithelial-like stem cells from pluripotent stem cells provides a versatile system for in vitro production of human neurons	http://journals.plos.org/plosone/article?id=10.1371/journal.pone.0029597
CCNY	significantly upregulated in response to gamma radiation; caveat: differentially regulated in trypanosomes, not humans	Capture of neuroepithelial-like stem cells from pluripotent stem cells provides a versatile system for in vitro production of human neurons	http://journals.plos.org/plosone/article?id=10.1371/journal.pone.0029597
CCT2	significantly downregulated in response to gamma radiation; caveat: differentially expressed in trypanosomes, not humans	Capture of neuroepithelial-like stem cells from pluripotent stem cells provides a versatile system for in vitro production of human neurons	http://journals.plos.org/plosone/article?id=10.1371/journal.pone.0029597
CCT3	significantly downregulated in response to gamma radiation; caveat: differentially expressed in trypanosomes, not humans	Capture of neuroepithelial-like stem cells from pluripotent stem cells provides a versatile system for in vitro production of human neurons	http://journals.plos.org/plosone/article?id=10.1371/journal.pone.0029597
CCT4	significantly downregulated in response to gamma radiation; caveat: differentially expressed in trypanosomes, not humans	Capture of neuroepithelial-like stem cells from pluripotent stem cells provides a versatile system for in vitro production of human neurons	http://journals.plos.org/plosone/article?id=10.1371/journal.pone.0029597
CCT5	significantly downregulated in response to gamma radiation; caveat: differentially expressed in trypanosomes, not humans	Capture of neuroepithelial-like stem cells from pluripotent stem cells provides a versatile system for in vitro production of human neurons	http://journals.plos.org/plosone/article?id=10.1371/journal.pone.0029597
CCT6A	significantly downregulated in response to gamma radiation; caveat: differentially expressed in trypanosomes, not humans	Capture of neuroepithelial-like stem cells from pluripotent stem cells provides a versatile system for in vitro production of human neurons	http://journals.plos.org/plosone/article?id=10.1371/journal.pone.0029597
CCT6B	significantly downregulated in response to gamma radiation; caveat: differentially expressed in trypanosomes, not humans	Capture of neuroepithelial-like stem cells from pluripotent stem cells provides a versatile system for in vitro production of human neurons	http://journals.plos.org/plosone/article?id=10.1371/journal.pone.0029597
CCT7	significantly downregulated in response to gamma radiation; caveat: differentially expressed in trypanosomes, not humans	Capture of neuroepithelial-like stem cells from pluripotent stem cells provides a versatile system for in vitro production of human neurons	http://journals.plos.org/plosone/article?id=10.1371/journal.pone.0029597
CCT8	significantly downregulated in response to gamma radiation; caveat: differentially expressed in trypanosomes, not humans	Capture of neuroepithelial-like stem cells from pluripotent stem cells provides a versatile system for in vitro production of human neurons	http://journals.plos.org/plosone/article?id=10.1371/journal.pone.0029597
CD19	gene signature that distinguishes radiation response in BALB/c mice	Gene expression signatures of radiation response are specific, durable, and accurate in mice and humans	https://www.ncbi.nlm.nih.gov/pmc/articles/PMC2271127/
CD70	genes differentially expressed in peripheral blood mononuclear cells after exposure to different doses of UV and Xray radiation	Identification of gene-based responses in human blood cells exposed to alpha particle radiation	https://bmcmedgenomics.biomedcentral.com/articles/10.1186/1755-8794-7-43
CD72	gene signature that distinguishes radiation exposure in mice	Gene expression signatures that predict radiation exposure in mice and humans	https://www.ncbi.nlm.nih.gov/pmc/articles/PMC1845155/
CD79B	gene signature that distinguishes radiation response in BALB/c mice	Gene expression signatures of radiation response are specific, durable, and accurate in mice and humans	https://www.ncbi.nlm.nih.gov/pmc/articles/PMC2271127/
CD8A	significantly downregulated in whole blood	Gene expression following ionising radiation: identification of biomarkers for dose estimation and prediction of individual response	http://www.tandfonline.com/doi/full/10.3109/09553002.2010.519424
CDC7	confers UV sensitivity when mutated or deleted	A genome-wide screen in Saccharomyces cerevisiae for genes affecting UV radiation sensitivity	http://www.pnas.org/content/98/22/12608.long#sec-10
CDK7	human DNA repair gene database	Human DNA Repair Genes	http://science.sciencemag.org/content/291/5507/1284.full
CDKN1A	genes differentially expressed in peripheral blood mononuclear cells after exposure to different doses of UV and Xray radiation	Identification of gene-based responses in human blood cells exposed to alpha particle radiation	https://bmcmedgenomics.biomedcentral.com/articles/10.1186/1755-8794-7-43
CDT1	gene signature that distinguishes radiation response in C57B16 mice	Gene expression signatures of radiation response are specific, durable, and accurate in mice and humans	https://www.ncbi.nlm.nih.gov/pmc/articles/PMC2271127/
CENPE	significantly downregulated in irradiated lymphocytes	Gene expression following ionising radiation: identification of biomarkers for dose estimation and prediction of individual response	http://www.tandfonline.com/doi/full/10.3109/09553002.2010.519424
CETN2	human DNA repair gene database	Human DNA Repair Genes	http://science.sciencemag.org/content/291/5507/1284.full
CHEK1	human DNA repair gene database	Human DNA Repair Genes	http://science.sciencemag.org/content/291/5507/1284.full
CHEK2	human DNA repair gene database	Human DNA Repair Genes	http://science.sciencemag.org/content/291/5507/1284.full
CHKB	gene signature that distinguishes radiation exposure in mice	Gene expression signatures that predict radiation exposure in mice and humans	https://www.ncbi.nlm.nih.gov/pmc/articles/PMC1845155/
CHP1	upregulated in normal epithelial tissue vs irradiated epithelial tissue	A gene expression signature distinguishes normal tissues of sporadic and radiation-induced papillary thyroid carcinomas	https://www.nature.com/bjc/journal/v107/n6/full/bjc2012302a.html
CIZ1	gene signature that distinguishes radiation exposure in mice	Gene expression signatures that predict radiation exposure in mice and humans	https://www.ncbi.nlm.nih.gov/pmc/articles/PMC1845155/
CLPX	highly expressed in D. radiodurans, a bacterium highly resistant to ionizing radiation	Predicted highly expressed and putative alien genes of Deinococcus radiodurans and implications for resistance to ionizing radiation damage	http://www.pnas.org/content/98/9/5240.long#ref-100
CNBP	gene signature that distinguishes radiation response in C57B16 mice	Gene expression signatures of radiation response are specific, durable, and accurate in mice and humans	https://www.ncbi.nlm.nih.gov/pmc/articles/PMC2271127/
COPS5	REPAIRtoire - comprehensive database for DNA damage and repair genes	REPAIRtoire - a database of DNA repair pathways	https://www.ncbi.nlm.nih.gov/pmc/articles/PMC3013684/
COX8A	gene signature that distinguishes radiation response in BALB/c mice	Gene expression signatures of radiation response are specific, durable, and accurate in mice and humans	https://www.ncbi.nlm.nih.gov/pmc/articles/PMC2271127/
CPA1	significantly downregulated in response to gamma radiation; caveat: differentially expressed in trypanosomes, not humans	Capture of neuroepithelial-like stem cells from pluripotent stem cells provides a versatile system for in vitro production of human neurons	http://journals.plos.org/plosone/article?id=10.1371/journal.pone.0029597
CPA2	significantly downregulated in response to gamma radiation; caveat: differentially expressed in trypanosomes, not humans	Capture of neuroepithelial-like stem cells from pluripotent stem cells provides a versatile system for in vitro production of human neurons	http://journals.plos.org/plosone/article?id=10.1371/journal.pone.0029597
CPA3	significantly downregulated in response to gamma radiation; caveat: differentially expressed in trypanosomes, not humans	Capture of neuroepithelial-like stem cells from pluripotent stem cells provides a versatile system for in vitro production of human neurons	http://journals.plos.org/plosone/article?id=10.1371/journal.pone.0029597
CPA4	significantly downregulated in response to gamma radiation; caveat: differentially expressed in trypanosomes, not humans	Capture of neuroepithelial-like stem cells from pluripotent stem cells provides a versatile system for in vitro production of human neurons	http://journals.plos.org/plosone/article?id=10.1371/journal.pone.0029597
CPA5	significantly downregulated in response to gamma radiation; caveat: differentially expressed in trypanosomes, not humans	Capture of neuroepithelial-like stem cells from pluripotent stem cells provides a versatile system for in vitro production of human neurons	http://journals.plos.org/plosone/article?id=10.1371/journal.pone.0029597
CPA6	significantly downregulated in response to gamma radiation; caveat: differentially expressed in trypanosomes, not humans	Capture of neuroepithelial-like stem cells from pluripotent stem cells provides a versatile system for in vitro production of human neurons	http://journals.plos.org/plosone/article?id=10.1371/journal.pone.0029597
CPB1	significantly downregulated in response to gamma radiation; caveat: differentially expressed in trypanosomes, not humans	Capture of neuroepithelial-like stem cells from pluripotent stem cells provides a versatile system for in vitro production of human neurons	http://journals.plos.org/plosone/article?id=10.1371/journal.pone.0029597
CPB2	significantly downregulated in response to gamma radiation; caveat: differentially expressed in trypanosomes, not humans	Capture of neuroepithelial-like stem cells from pluripotent stem cells provides a versatile system for in vitro production of human neurons	http://journals.plos.org/plosone/article?id=10.1371/journal.pone.0029597
CPD	significantly downregulated in response to gamma radiation; caveat: differentially expressed in trypanosomes, not humans	Capture of neuroepithelial-like stem cells from pluripotent stem cells provides a versatile system for in vitro production of human neurons	http://journals.plos.org/plosone/article?id=10.1371/journal.pone.0029597
CPE	significantly downregulated in response to gamma radiation; caveat: differentially expressed in trypanosomes, not humans	Capture of neuroepithelial-like stem cells from pluripotent stem cells provides a versatile system for in vitro production of human neurons	http://journals.plos.org/plosone/article?id=10.1371/journal.pone.0029597
CPM	significantly downregulated in response to gamma radiation; caveat: differentially expressed in trypanosomes, not humans	Capture of neuroepithelial-like stem cells from pluripotent stem cells provides a versatile system for in vitro production of human neurons	http://journals.plos.org/plosone/article?id=10.1371/journal.pone.0029597
CPN1	significantly downregulated in response to gamma radiation; caveat: differentially expressed in trypanosomes, not humans	Capture of neuroepithelial-like stem cells from pluripotent stem cells provides a versatile system for in vitro production of human neurons	http://journals.plos.org/plosone/article?id=10.1371/journal.pone.0029597
CPN2	significantly downregulated in response to gamma radiation; caveat: differentially expressed in trypanosomes, not humans	Capture of neuroepithelial-like stem cells from pluripotent stem cells provides a versatile system for in vitro production of human neurons	http://journals.plos.org/plosone/article?id=10.1371/journal.pone.0029597
CPO	significantly downregulated in response to gamma radiation; caveat: differentially expressed in trypanosomes, not humans	Capture of neuroepithelial-like stem cells from pluripotent stem cells provides a versatile system for in vitro production of human neurons	http://journals.plos.org/plosone/article?id=10.1371/journal.pone.0029597
CPQ	significantly downregulated in response to gamma radiation; caveat: differentially expressed in trypanosomes, not humans	Capture of neuroepithelial-like stem cells from pluripotent stem cells provides a versatile system for in vitro production of human neurons	http://journals.plos.org/plosone/article?id=10.1371/journal.pone.0029597
CPVL	significantly downregulated in response to gamma radiation; caveat: differentially expressed in trypanosomes, not humans	Capture of neuroepithelial-like stem cells from pluripotent stem cells provides a versatile system for in vitro production of human neurons	http://journals.plos.org/plosone/article?id=10.1371/journal.pone.0029597
CPXM1	significantly downregulated in response to gamma radiation; caveat: differentially expressed in trypanosomes, not humans	Capture of neuroepithelial-like stem cells from pluripotent stem cells provides a versatile system for in vitro production of human neurons	http://journals.plos.org/plosone/article?id=10.1371/journal.pone.0029597
CPZ	significantly downregulated in response to gamma radiation; caveat: differentially expressed in trypanosomes, not humans	Capture of neuroepithelial-like stem cells from pluripotent stem cells provides a versatile system for in vitro production of human neurons	http://journals.plos.org/plosone/article?id=10.1371/journal.pone.0029597
CS	highly expressed in D. radiodurans, a bacterium highly resistant to ionizing radiation	Predicted highly expressed and putative alien genes of Deinococcus radiodurans and implications for resistance to ionizing radiation damage	http://www.pnas.org/content/98/9/5240.long#ref-100
CTDSPL2	upregulated in normal epithelial tissue vs irradiated epithelial tissue	A gene expression signature distinguishes normal tissues of sporadic and radiation-induced papillary thyroid carcinomas	https://www.nature.com/bjc/journal/v107/n6/full/bjc2012302a.html
CTPS2	gene signature that distinguishes radiation exposure in mice	Gene expression signatures that predict radiation exposure in mice and humans	https://www.ncbi.nlm.nih.gov/pmc/articles/PMC1845155/
CUL4A	REPAIRtoire - comprehensive database for DNA damage and repair genes	REPAIRtoire - a database of DNA repair pathways	https://www.ncbi.nlm.nih.gov/pmc/articles/PMC3013684/
CXADR	upregulated in normal epithelial tissue vs irradiated epithelial tissue	A gene expression signature distinguishes normal tissues of sporadic and radiation-induced papillary thyroid carcinomas	https://www.nature.com/bjc/journal/v107/n6/full/bjc2012302a.html
CXXC1	gene signature that distinguishes radiation exposure in mice	Gene expression signatures that predict radiation exposure in mice and humans	https://www.ncbi.nlm.nih.gov/pmc/articles/PMC1845155/
CYB5R3	significantly downregulated in response to gamma radiation; caveat: differentially expressed in trypanosomes, not humans	Capture of neuroepithelial-like stem cells from pluripotent stem cells provides a versatile system for in vitro production of human neurons	http://journals.plos.org/plosone/article?id=10.1371/journal.pone.0029597
CYC1	significantly downregulated in response to gamma radiation; caveat: differentially expressed in trypanosomes, not humans	Capture of neuroepithelial-like stem cells from pluripotent stem cells provides a versatile system for in vitro production of human neurons	http://journals.plos.org/plosone/article?id=10.1371/journal.pone.0029597
CYP1A1	genes differentially expressed in Drosophila regulated by UVA radiation stress	Identification and transcriptional profiling of differentially expressed genes associated with response to UVA radiation in Drosophila melanogaster	https://academic.oup.com/ee/article-lookup/doi/10.1603/EN12319
CYP1A2	genes differentially expressed in Drosophila regulated by UVA radiation stress	Identification and transcriptional profiling of differentially expressed genes associated with response to UVA radiation in Drosophila melanogaster	https://academic.oup.com/ee/article-lookup/doi/10.1603/EN12319
CYP2A13	genes differentially expressed in Drosophila regulated by UVA radiation stress	Identification and transcriptional profiling of differentially expressed genes associated with response to UVA radiation in Drosophila melanogaster	https://academic.oup.com/ee/article-lookup/doi/10.1603/EN12319
CYP2A6	genes differentially expressed in Drosophila regulated by UVA radiation stress	Identification and transcriptional profiling of differentially expressed genes associated with response to UVA radiation in Drosophila melanogaster	https://academic.oup.com/ee/article-lookup/doi/10.1603/EN12319
CYP2A7	genes differentially expressed in Drosophila regulated by UVA radiation stress	Identification and transcriptional profiling of differentially expressed genes associated with response to UVA radiation in Drosophila melanogaster	https://academic.oup.com/ee/article-lookup/doi/10.1603/EN12319
CYP2A7P1	genes differentially expressed in Drosophila regulated by UVA radiation stress	Identification and transcriptional profiling of differentially expressed genes associated with response to UVA radiation in Drosophila melanogaster	https://academic.oup.com/ee/article-lookup/doi/10.1603/EN12319
CYP2B6	genes differentially expressed in Drosophila regulated by UVA radiation stress	Identification and transcriptional profiling of differentially expressed genes associated with response to UVA radiation in Drosophila melanogaster	https://academic.oup.com/ee/article-lookup/doi/10.1603/EN12319
CYP2B7P	genes differentially expressed in Drosophila regulated by UVA radiation stress	Identification and transcriptional profiling of differentially expressed genes associated with response to UVA radiation in Drosophila melanogaster	https://academic.oup.com/ee/article-lookup/doi/10.1603/EN12319
CYP2C18	genes differentially expressed in Drosophila regulated by UVA radiation stress	Identification and transcriptional profiling of differentially expressed genes associated with response to UVA radiation in Drosophila melanogaster	https://academic.oup.com/ee/article-lookup/doi/10.1603/EN12319
CYP2C19	genes differentially expressed in Drosophila regulated by UVA radiation stress	Identification and transcriptional profiling of differentially expressed genes associated with response to UVA radiation in Drosophila melanogaster	https://academic.oup.com/ee/article-lookup/doi/10.1603/EN12319
CYP2C8	genes differentially expressed in Drosophila regulated by UVA radiation stress	Identification and transcriptional profiling of differentially expressed genes associated with response to UVA radiation in Drosophila melanogaster	https://academic.oup.com/ee/article-lookup/doi/10.1603/EN12319
CYP2C9	genes differentially expressed in Drosophila regulated by UVA radiation stress	Identification and transcriptional profiling of differentially expressed genes associated with response to UVA radiation in Drosophila melanogaster	https://academic.oup.com/ee/article-lookup/doi/10.1603/EN12319
CYP2D6	genes differentially expressed in Drosophila regulated by UVA radiation stress	Identification and transcriptional profiling of differentially expressed genes associated with response to UVA radiation in Drosophila melanogaster	https://academic.oup.com/ee/article-lookup/doi/10.1603/EN12319
CYP2D7	genes differentially expressed in Drosophila regulated by UVA radiation stress	Identification and transcriptional profiling of differentially expressed genes associated with response to UVA radiation in Drosophila melanogaster	https://academic.oup.com/ee/article-lookup/doi/10.1603/EN12319
CYP2E1	genes differentially expressed in Drosophila regulated by UVA radiation stress	Identification and transcriptional profiling of differentially expressed genes associated with response to UVA radiation in Drosophila melanogaster	https://academic.oup.com/ee/article-lookup/doi/10.1603/EN12319
CYP2G1P	genes differentially expressed in Drosophila regulated by UVA radiation stress	Identification and transcriptional profiling of differentially expressed genes associated with response to UVA radiation in Drosophila melanogaster	https://academic.oup.com/ee/article-lookup/doi/10.1603/EN12319
CYP2G2P	genes differentially expressed in Drosophila regulated by UVA radiation stress	Identification and transcriptional profiling of differentially expressed genes associated with response to UVA radiation in Drosophila melanogaster	https://academic.oup.com/ee/article-lookup/doi/10.1603/EN12319
CYP2J2	genes differentially expressed in Drosophila regulated by UVA radiation stress	Identification and transcriptional profiling of differentially expressed genes associated with response to UVA radiation in Drosophila melanogaster	https://academic.oup.com/ee/article-lookup/doi/10.1603/EN12319
CYP2S1	genes differentially expressed in Drosophila regulated by UVA radiation stress	Identification and transcriptional profiling of differentially expressed genes associated with response to UVA radiation in Drosophila melanogaster	https://academic.oup.com/ee/article-lookup/doi/10.1603/EN12319
CYP2T1P	genes differentially expressed in Drosophila regulated by UVA radiation stress	Identification and transcriptional profiling of differentially expressed genes associated with response to UVA radiation in Drosophila melanogaster	https://academic.oup.com/ee/article-lookup/doi/10.1603/EN12319
CYP2U1	genes differentially expressed in Drosophila regulated by UVA radiation stress	Identification and transcriptional profiling of differentially expressed genes associated with response to UVA radiation in Drosophila melanogaster	https://academic.oup.com/ee/article-lookup/doi/10.1603/EN12319
DCLRE1A	human DNA repair gene database	Human DNA Repair Genes	http://science.sciencemag.org/content/291/5507/1284.full
DCLRE1B	human DNA repair gene database	Human DNA Repair Genes	http://science.sciencemag.org/content/291/5507/1284.full
DCLRE1C	human DNA repair gene database	Human DNA Repair Genes	http://science.sciencemag.org/content/291/5507/1284.full
DCP1B	genes differentially expressed in peripheral blood mononuclear cells after exposure to different doses of UV and Xray radiation	Identification of gene-based responses in human blood cells exposed to alpha particle radiation	https://bmcmedgenomics.biomedcentral.com/articles/10.1186/1755-8794-7-43
DCXR	gene signature that distinguishes radiation response in BALB/c mice	Gene expression signatures of radiation response are specific, durable, and accurate in mice and humans	https://www.ncbi.nlm.nih.gov/pmc/articles/PMC2271127/
DDB1	human DNA repair gene database	Human DNA Repair Genes	http://science.sciencemag.org/content/291/5507/1284.full
DDB2	gene signature that distinguishes radiation status in humans	Gene expression signatures of radiation response are specific, durable, and accurate in mice and humans	https://www.ncbi.nlm.nih.gov/pmc/articles/PMC2271127/
DECR1	significantly upregulated in response to gamma radiation; caveat: differentially regulated in trypanosomes, not humans	Capture of neuroepithelial-like stem cells from pluripotent stem cells provides a versatile system for in vitro production of human neurons	http://journals.plos.org/plosone/article?id=10.1371/journal.pone.0029597
DECR2	significantly upregulated in response to gamma radiation; caveat: differentially regulated in trypanosomes, not humans	Capture of neuroepithelial-like stem cells from pluripotent stem cells provides a versatile system for in vitro production of human neurons	http://journals.plos.org/plosone/article?id=10.1371/journal.pone.0029597
DGKA	gene signature that distinguishes radiation exposure in mice	Gene expression signatures that predict radiation exposure in mice and humans	https://www.ncbi.nlm.nih.gov/pmc/articles/PMC1845155/
DKFZp762E1312	significantly downregulated in irradiated lymphocytes	Gene expression following ionising radiation: identification of biomarkers for dose estimation and prediction of individual response	http://www.tandfonline.com/doi/full/10.3109/09553002.2010.519424
DLD	highly expressed in D. radiodurans, a bacterium highly resistant to ionizing radiation	Predicted highly expressed and putative alien genes of Deinococcus radiodurans and implications for resistance to ionizing radiation damage	http://www.pnas.org/content/98/9/5240.long#ref-100
DLG1	upregulated in normal epithelial tissue vs irradiated epithelial tissue	A gene expression signature distinguishes normal tissues of sporadic and radiation-induced papillary thyroid carcinomas	https://www.nature.com/bjc/journal/v107/n6/full/bjc2012302a.html
DLG7	significantly downregulated in irradiated lymphocytes	Gene expression following ionising radiation: identification of biomarkers for dose estimation and prediction of individual response	http://www.tandfonline.com/doi/full/10.3109/09553002.2010.519424
DLST	highly expressed in D. radiodurans, a bacterium highly resistant to ionizing radiation	Predicted highly expressed and putative alien genes of Deinococcus radiodurans and implications for resistance to ionizing radiation damage	http://www.pnas.org/content/98/9/5240.long#ref-100
DMC1	highly expressed in D. radiodurans, a bacterium highly resistant to ionizing radiation	Predicted highly expressed and putative alien genes of Deinococcus radiodurans and implications for resistance to ionizing radiation damage	http://www.pnas.org/content/98/9/5240.long#ref-100
DNAH1	significantly upregulated in response to gamma radiation; caveat: differentially regulated in trypanosomes, not humans	Capture of neuroepithelial-like stem cells from pluripotent stem cells provides a versatile system for in vitro production of human neurons	http://journals.plos.org/plosone/article?id=10.1371/journal.pone.0029597
DNAH10	significantly upregulated in response to gamma radiation; caveat: differentially regulated in trypanosomes, not humans	Capture of neuroepithelial-like stem cells from pluripotent stem cells provides a versatile system for in vitro production of human neurons	http://journals.plos.org/plosone/article?id=10.1371/journal.pone.0029597
DNAH11	significantly upregulated in response to gamma radiation; caveat: differentially regulated in trypanosomes, not humans	Capture of neuroepithelial-like stem cells from pluripotent stem cells provides a versatile system for in vitro production of human neurons	http://journals.plos.org/plosone/article?id=10.1371/journal.pone.0029597
DNAH12	significantly upregulated in response to gamma radiation; caveat: differentially regulated in trypanosomes, not humans	Capture of neuroepithelial-like stem cells from pluripotent stem cells provides a versatile system for in vitro production of human neurons	http://journals.plos.org/plosone/article?id=10.1371/journal.pone.0029597
DNAH2	significantly upregulated in response to gamma radiation; caveat: differentially regulated in trypanosomes, not humans	Capture of neuroepithelial-like stem cells from pluripotent stem cells provides a versatile system for in vitro production of human neurons	http://journals.plos.org/plosone/article?id=10.1371/journal.pone.0029597
DNAH3	significantly upregulated in response to gamma radiation; caveat: differentially regulated in trypanosomes, not humans	Capture of neuroepithelial-like stem cells from pluripotent stem cells provides a versatile system for in vitro production of human neurons	http://journals.plos.org/plosone/article?id=10.1371/journal.pone.0029597
DNAH5	significantly upregulated in response to gamma radiation; caveat: differentially regulated in trypanosomes, not humans	Capture of neuroepithelial-like stem cells from pluripotent stem cells provides a versatile system for in vitro production of human neurons	http://journals.plos.org/plosone/article?id=10.1371/journal.pone.0029597
DNAH6	significantly upregulated in response to gamma radiation; caveat: differentially regulated in trypanosomes, not humans	Capture of neuroepithelial-like stem cells from pluripotent stem cells provides a versatile system for in vitro production of human neurons	http://journals.plos.org/plosone/article?id=10.1371/journal.pone.0029597
DNAH7	significantly upregulated in response to gamma radiation; caveat: differentially regulated in trypanosomes, not humans	Capture of neuroepithelial-like stem cells from pluripotent stem cells provides a versatile system for in vitro production of human neurons	http://journals.plos.org/plosone/article?id=10.1371/journal.pone.0029597
DNAH8	significantly upregulated in response to gamma radiation; caveat: differentially regulated in trypanosomes, not humans	Capture of neuroepithelial-like stem cells from pluripotent stem cells provides a versatile system for in vitro production of human neurons	http://journals.plos.org/plosone/article?id=10.1371/journal.pone.0029597
DNAH9	significantly upregulated in response to gamma radiation; caveat: differentially regulated in trypanosomes, not humans	Capture of neuroepithelial-like stem cells from pluripotent stem cells provides a versatile system for in vitro production of human neurons	http://journals.plos.org/plosone/article?id=10.1371/journal.pone.0029597
DNAL1	significantly upregulated in response to gamma radiation; caveat: differentially regulated in trypanosomes, not humans	Capture of neuroepithelial-like stem cells from pluripotent stem cells provides a versatile system for in vitro production of human neurons	http://journals.plos.org/plosone/article?id=10.1371/journal.pone.0029597
DNPEP	significantly upregulated in response to gamma radiation; caveat: differentially regulated in trypanosomes, not humans	Capture of neuroepithelial-like stem cells from pluripotent stem cells provides a versatile system for in vitro production of human neurons	http://journals.plos.org/plosone/article?id=10.1371/journal.pone.0029597
DRAM1	genes differentially expressed in peripheral blood mononuclear cells after exposure to different doses of UV and Xray radiation	Identification of gene-based responses in human blood cells exposed to alpha particle radiation	https://bmcmedgenomics.biomedcentral.com/articles/10.1186/1755-8794-7-43
DSTN	gene signature that distinguishes radiation response in C57B16 mice	Gene expression signatures of radiation response are specific, durable, and accurate in mice and humans	https://www.ncbi.nlm.nih.gov/pmc/articles/PMC2271127/
DTX1	gene signature that distinguishes radiation response in C57B16 mice	Gene expression signatures of radiation response are specific, durable, and accurate in mice and humans	https://www.ncbi.nlm.nih.gov/pmc/articles/PMC2271127/
DUSP1	upregulated in normal epithelial tissue vs irradiated epithelial tissue	A gene expression signature distinguishes normal tissues of sporadic and radiation-induced papillary thyroid carcinomas	https://www.nature.com/bjc/journal/v107/n6/full/bjc2012302a.html
DUSP21	significantly upregulated in whole blood	Gene expression following ionising radiation: identification of biomarkers for dose estimation and prediction of individual response	http://www.tandfonline.com/doi/full/10.3109/09553002.2010.519424
DUT	highly expressed in D. radiodurans, a bacterium highly resistant to ionizing radiation	Predicted highly expressed and putative alien genes of Deinococcus radiodurans and implications for resistance to ionizing radiation damage	http://www.pnas.org/content/98/9/5240.long#ref-100
DYNC1H1	significantly upregulated in response to gamma radiation; caveat: differentially regulated in trypanosomes, not humans	Capture of neuroepithelial-like stem cells from pluripotent stem cells provides a versatile system for in vitro production of human neurons	http://journals.plos.org/plosone/article?id=10.1371/journal.pone.0029597
DYNC2H1	significantly upregulated in response to gamma radiation; caveat: differentially regulated in trypanosomes, not humans	Capture of neuroepithelial-like stem cells from pluripotent stem cells provides a versatile system for in vitro production of human neurons	http://journals.plos.org/plosone/article?id=10.1371/journal.pone.0029597
DYNLL1	significantly upregulated in response to gamma radiation; caveat: differentially regulated in trypanosomes, not humans	Capture of neuroepithelial-like stem cells from pluripotent stem cells provides a versatile system for in vitro production of human neurons	http://journals.plos.org/plosone/article?id=10.1371/journal.pone.0029597
DYNLL2	significantly upregulated in response to gamma radiation; caveat: differentially regulated in trypanosomes, not humans	Capture of neuroepithelial-like stem cells from pluripotent stem cells provides a versatile system for in vitro production of human neurons	http://journals.plos.org/plosone/article?id=10.1371/journal.pone.0029597
DYNLT1	significantly upregulated in response to gamma radiation; caveat: differentially regulated in trypanosomes, not humans	Capture of neuroepithelial-like stem cells from pluripotent stem cells provides a versatile system for in vitro production of human neurons	http://journals.plos.org/plosone/article?id=10.1371/journal.pone.0029597
DYNLT3	significantly upregulated in response to gamma radiation; caveat: differentially regulated in trypanosomes, not humans	Capture of neuroepithelial-like stem cells from pluripotent stem cells provides a versatile system for in vitro production of human neurons	http://journals.plos.org/plosone/article?id=10.1371/journal.pone.0029597
E2F7	genes differentially expressed in peripheral blood mononuclear cells after exposure to different doses of UV and Xray radiation	Identification of gene-based responses in human blood cells exposed to alpha particle radiation	https://bmcmedgenomics.biomedcentral.com/articles/10.1186/1755-8794-7-43
EDA2R	genes differentially expressed in peripheral blood mononuclear cells after exposure to different doses of UV and Xray radiation	Identification of gene-based responses in human blood cells exposed to alpha particle radiation	https://bmcmedgenomics.biomedcentral.com/articles/10.1186/1755-8794-7-43
EDG1	significantly downregulated in whole blood	Gene expression following ionising radiation: identification of biomarkers for dose estimation and prediction of individual response	http://www.tandfonline.com/doi/full/10.3109/09553002.2010.519424
EEF1A1	highly expressed in D. radiodurans, a bacterium highly resistant to ionizing radiation	Predicted highly expressed and putative alien genes of Deinococcus radiodurans and implications for resistance to ionizing radiation damage	http://www.pnas.org/content/98/9/5240.long#ref-100
EEF1A2	highly expressed in D. radiodurans, a bacterium highly resistant to ionizing radiation	Predicted highly expressed and putative alien genes of Deinococcus radiodurans and implications for resistance to ionizing radiation damage	http://www.pnas.org/content/98/9/5240.long#ref-100
EEF1B2	highly expressed in D. radiodurans, a bacterium highly resistant to ionizing radiation	Predicted highly expressed and putative alien genes of Deinococcus radiodurans and implications for resistance to ionizing radiation damage	http://www.pnas.org/content/98/9/5240.long#ref-100
EEF1B2P2	highly expressed in D. radiodurans, a bacterium highly resistant to ionizing radiation	Predicted highly expressed and putative alien genes of Deinococcus radiodurans and implications for resistance to ionizing radiation damage	http://www.pnas.org/content/98/9/5240.long#ref-100
EEF1D	highly expressed in D. radiodurans, a bacterium highly resistant to ionizing radiation	Predicted highly expressed and putative alien genes of Deinococcus radiodurans and implications for resistance to ionizing radiation damage	http://www.pnas.org/content/98/9/5240.long#ref-100
EEF1G	highly expressed in D. radiodurans, a bacterium highly resistant to ionizing radiation	Predicted highly expressed and putative alien genes of Deinococcus radiodurans and implications for resistance to ionizing radiation damage	http://www.pnas.org/content/98/9/5240.long#ref-100
EEF2	highly expressed in D. radiodurans, a bacterium highly resistant to ionizing radiation	Predicted highly expressed and putative alien genes of Deinococcus radiodurans and implications for resistance to ionizing radiation damage	http://www.pnas.org/content/98/9/5240.long#ref-100
EEF2K	highly expressed in D. radiodurans, a bacterium highly resistant to ionizing radiation	Predicted highly expressed and putative alien genes of Deinococcus radiodurans and implications for resistance to ionizing radiation damage	http://www.pnas.org/content/98/9/5240.long#ref-100
EI24	genes differentially expressed in peripheral blood mononuclear cells after exposure to different doses of UV and Xray radiation	Identification of gene-based responses in human blood cells exposed to alpha particle radiation	https://bmcmedgenomics.biomedcentral.com/articles/10.1186/1755-8794-7-43
EIF1	highly expressed in D. radiodurans, a bacterium highly resistant to ionizing radiation	Predicted highly expressed and putative alien genes of Deinococcus radiodurans and implications for resistance to ionizing radiation damage	http://www.pnas.org/content/98/9/5240.long#ref-100
EIF1AX	highly expressed in D. radiodurans, a bacterium highly resistant to ionizing radiation	Predicted highly expressed and putative alien genes of Deinococcus radiodurans and implications for resistance to ionizing radiation damage	http://www.pnas.org/content/98/9/5240.long#ref-100
EIF1AY	highly expressed in D. radiodurans, a bacterium highly resistant to ionizing radiation	Predicted highly expressed and putative alien genes of Deinococcus radiodurans and implications for resistance to ionizing radiation damage	http://www.pnas.org/content/98/9/5240.long#ref-100
EIF1B	highly expressed in D. radiodurans, a bacterium highly resistant to ionizing radiation	Predicted highly expressed and putative alien genes of Deinococcus radiodurans and implications for resistance to ionizing radiation damage	http://www.pnas.org/content/98/9/5240.long#ref-100
EIF2A	highly expressed in D. radiodurans, a bacterium highly resistant to ionizing radiation	Predicted highly expressed and putative alien genes of Deinococcus radiodurans and implications for resistance to ionizing radiation damage	http://www.pnas.org/content/98/9/5240.long#ref-100
EIF2AK1	highly expressed in D. radiodurans, a bacterium highly resistant to ionizing radiation	Predicted highly expressed and putative alien genes of Deinococcus radiodurans and implications for resistance to ionizing radiation damage	http://www.pnas.org/content/98/9/5240.long#ref-100
EIF2AK2	upregulated in normal epithelial tissue vs irradiated epithelial tissue	A gene expression signature distinguishes normal tissues of sporadic and radiation-induced papillary thyroid carcinomas	https://www.nature.com/bjc/journal/v107/n6/full/bjc2012302a.html
EIF2AK3	highly expressed in D. radiodurans, a bacterium highly resistant to ionizing radiation	Predicted highly expressed and putative alien genes of Deinococcus radiodurans and implications for resistance to ionizing radiation damage	http://www.pnas.org/content/98/9/5240.long#ref-100
EIF2AK4	highly expressed in D. radiodurans, a bacterium highly resistant to ionizing radiation	Predicted highly expressed and putative alien genes of Deinococcus radiodurans and implications for resistance to ionizing radiation damage	http://www.pnas.org/content/98/9/5240.long#ref-100
EIF2B1	highly expressed in D. radiodurans, a bacterium highly resistant to ionizing radiation	Predicted highly expressed and putative alien genes of Deinococcus radiodurans and implications for resistance to ionizing radiation damage	http://www.pnas.org/content/98/9/5240.long#ref-100
EIF2B2	highly expressed in D. radiodurans, a bacterium highly resistant to ionizing radiation	Predicted highly expressed and putative alien genes of Deinococcus radiodurans and implications for resistance to ionizing radiation damage	http://www.pnas.org/content/98/9/5240.long#ref-100
EIF2B3	highly expressed in D. radiodurans, a bacterium highly resistant to ionizing radiation	Predicted highly expressed and putative alien genes of Deinococcus radiodurans and implications for resistance to ionizing radiation damage	http://www.pnas.org/content/98/9/5240.long#ref-100
EIF2B4	highly expressed in D. radiodurans, a bacterium highly resistant to ionizing radiation	Predicted highly expressed and putative alien genes of Deinococcus radiodurans and implications for resistance to ionizing radiation damage	http://www.pnas.org/content/98/9/5240.long#ref-100
EIF2B5	highly expressed in D. radiodurans, a bacterium highly resistant to ionizing radiation	Predicted highly expressed and putative alien genes of Deinococcus radiodurans and implications for resistance to ionizing radiation damage	http://www.pnas.org/content/98/9/5240.long#ref-100
EIF2S1	significantly downregulated in response to gamma radiation; caveat: differentially expressed in trypanosomes, not humans	Capture of neuroepithelial-like stem cells from pluripotent stem cells provides a versatile system for in vitro production of human neurons	http://journals.plos.org/plosone/article?id=10.1371/journal.pone.0029597
EIF2S2	highly expressed in D. radiodurans, a bacterium highly resistant to ionizing radiation	Predicted highly expressed and putative alien genes of Deinococcus radiodurans and implications for resistance to ionizing radiation damage	http://www.pnas.org/content/98/9/5240.long#ref-100
EIF2S3	highly expressed in D. radiodurans, a bacterium highly resistant to ionizing radiation	Predicted highly expressed and putative alien genes of Deinococcus radiodurans and implications for resistance to ionizing radiation damage	http://www.pnas.org/content/98/9/5240.long#ref-100
EIF3A	highly expressed in D. radiodurans, a bacterium highly resistant to ionizing radiation	Predicted highly expressed and putative alien genes of Deinococcus radiodurans and implications for resistance to ionizing radiation damage	http://www.pnas.org/content/98/9/5240.long#ref-100
EIF3B	highly expressed in D. radiodurans, a bacterium highly resistant to ionizing radiation	Predicted highly expressed and putative alien genes of Deinococcus radiodurans and implications for resistance to ionizing radiation damage	http://www.pnas.org/content/98/9/5240.long#ref-100
EIF3C	highly expressed in D. radiodurans, a bacterium highly resistant to ionizing radiation	Predicted highly expressed and putative alien genes of Deinococcus radiodurans and implications for resistance to ionizing radiation damage	http://www.pnas.org/content/98/9/5240.long#ref-100
EIF3CL	highly expressed in D. radiodurans, a bacterium highly resistant to ionizing radiation	Predicted highly expressed and putative alien genes of Deinococcus radiodurans and implications for resistance to ionizing radiation damage	http://www.pnas.org/content/98/9/5240.long#ref-100
EIF3D	significantly downregulated in response to gamma radiation; caveat: differentially expressed in trypanosomes, not humans	Capture of neuroepithelial-like stem cells from pluripotent stem cells provides a versatile system for in vitro production of human neurons	http://journals.plos.org/plosone/article?id=10.1371/journal.pone.0029597
EIF3E	highly expressed in D. radiodurans, a bacterium highly resistant to ionizing radiation	Predicted highly expressed and putative alien genes of Deinococcus radiodurans and implications for resistance to ionizing radiation damage	http://www.pnas.org/content/98/9/5240.long#ref-100
EIF3F	highly expressed in D. radiodurans, a bacterium highly resistant to ionizing radiation	Predicted highly expressed and putative alien genes of Deinococcus radiodurans and implications for resistance to ionizing radiation damage	http://www.pnas.org/content/98/9/5240.long#ref-100
EIF3G	highly expressed in D. radiodurans, a bacterium highly resistant to ionizing radiation	Predicted highly expressed and putative alien genes of Deinococcus radiodurans and implications for resistance to ionizing radiation damage	http://www.pnas.org/content/98/9/5240.long#ref-100
EIF3H	highly expressed in D. radiodurans, a bacterium highly resistant to ionizing radiation	Predicted highly expressed and putative alien genes of Deinococcus radiodurans and implications for resistance to ionizing radiation damage	http://www.pnas.org/content/98/9/5240.long#ref-100
EIF3I	highly expressed in D. radiodurans, a bacterium highly resistant to ionizing radiation	Predicted highly expressed and putative alien genes of Deinococcus radiodurans and implications for resistance to ionizing radiation damage	http://www.pnas.org/content/98/9/5240.long#ref-100
EIF3J	highly expressed in D. radiodurans, a bacterium highly resistant to ionizing radiation	Predicted highly expressed and putative alien genes of Deinococcus radiodurans and implications for resistance to ionizing radiation damage	http://www.pnas.org/content/98/9/5240.long#ref-100
EIF3K	highly expressed in D. radiodurans, a bacterium highly resistant to ionizing radiation	Predicted highly expressed and putative alien genes of Deinococcus radiodurans and implications for resistance to ionizing radiation damage	http://www.pnas.org/content/98/9/5240.long#ref-100
EIF3L	highly expressed in D. radiodurans, a bacterium highly resistant to ionizing radiation	Predicted highly expressed and putative alien genes of Deinococcus radiodurans and implications for resistance to ionizing radiation damage	http://www.pnas.org/content/98/9/5240.long#ref-100
EIF3M	highly expressed in D. radiodurans, a bacterium highly resistant to ionizing radiation	Predicted highly expressed and putative alien genes of Deinococcus radiodurans and implications for resistance to ionizing radiation damage	http://www.pnas.org/content/98/9/5240.long#ref-100
EIF3N	highly expressed in D. radiodurans, a bacterium highly resistant to ionizing radiation	Predicted highly expressed and putative alien genes of Deinococcus radiodurans and implications for resistance to ionizing radiation damage	http://www.pnas.org/content/98/9/5240.long#ref-100
EIF4A1	highly expressed in D. radiodurans, a bacterium highly resistant to ionizing radiation	Predicted highly expressed and putative alien genes of Deinococcus radiodurans and implications for resistance to ionizing radiation damage	http://www.pnas.org/content/98/9/5240.long#ref-100
EIF4A2	highly expressed in D. radiodurans, a bacterium highly resistant to ionizing radiation	Predicted highly expressed and putative alien genes of Deinococcus radiodurans and implications for resistance to ionizing radiation damage	http://www.pnas.org/content/98/9/5240.long#ref-100
EIF4B	highly expressed in D. radiodurans, a bacterium highly resistant to ionizing radiation	Predicted highly expressed and putative alien genes of Deinococcus radiodurans and implications for resistance to ionizing radiation damage	http://www.pnas.org/content/98/9/5240.long#ref-100
EIF4E	highly expressed in D. radiodurans, a bacterium highly resistant to ionizing radiation	Predicted highly expressed and putative alien genes of Deinococcus radiodurans and implications for resistance to ionizing radiation damage	http://www.pnas.org/content/98/9/5240.long#ref-100
EIF4E1B	highly expressed in D. radiodurans, a bacterium highly resistant to ionizing radiation	Predicted highly expressed and putative alien genes of Deinococcus radiodurans and implications for resistance to ionizing radiation damage	http://www.pnas.org/content/98/9/5240.long#ref-100
EIF4E2	highly expressed in D. radiodurans, a bacterium highly resistant to ionizing radiation	Predicted highly expressed and putative alien genes of Deinococcus radiodurans and implications for resistance to ionizing radiation damage	http://www.pnas.org/content/98/9/5240.long#ref-100
EIF4E3	highly expressed in D. radiodurans, a bacterium highly resistant to ionizing radiation	Predicted highly expressed and putative alien genes of Deinococcus radiodurans and implications for resistance to ionizing radiation damage	http://www.pnas.org/content/98/9/5240.long#ref-100
EIF4EBP1	highly expressed in D. radiodurans, a bacterium highly resistant to ionizing radiation	Predicted highly expressed and putative alien genes of Deinococcus radiodurans and implications for resistance to ionizing radiation damage	http://www.pnas.org/content/98/9/5240.long#ref-100
EIF4EBP2	highly expressed in D. radiodurans, a bacterium highly resistant to ionizing radiation	Predicted highly expressed and putative alien genes of Deinococcus radiodurans and implications for resistance to ionizing radiation damage	http://www.pnas.org/content/98/9/5240.long#ref-100
EIF4EBP3	highly expressed in D. radiodurans, a bacterium highly resistant to ionizing radiation	Predicted highly expressed and putative alien genes of Deinococcus radiodurans and implications for resistance to ionizing radiation damage	http://www.pnas.org/content/98/9/5240.long#ref-100
EIF4ENIF1	highly expressed in D. radiodurans, a bacterium highly resistant to ionizing radiation	Predicted highly expressed and putative alien genes of Deinococcus radiodurans and implications for resistance to ionizing radiation damage	http://www.pnas.org/content/98/9/5240.long#ref-100
EIF4G1	highly expressed in D. radiodurans, a bacterium highly resistant to ionizing radiation	Predicted highly expressed and putative alien genes of Deinococcus radiodurans and implications for resistance to ionizing radiation damage	http://www.pnas.org/content/98/9/5240.long#ref-100
EIF4G2	highly expressed in D. radiodurans, a bacterium highly resistant to ionizing radiation	Predicted highly expressed and putative alien genes of Deinococcus radiodurans and implications for resistance to ionizing radiation damage	http://www.pnas.org/content/98/9/5240.long#ref-100
EIF4G3	highly expressed in D. radiodurans, a bacterium highly resistant to ionizing radiation	Predicted highly expressed and putative alien genes of Deinococcus radiodurans and implications for resistance to ionizing radiation damage	http://www.pnas.org/content/98/9/5240.long#ref-100
EIF4H	highly expressed in D. radiodurans, a bacterium highly resistant to ionizing radiation	Predicted highly expressed and putative alien genes of Deinococcus radiodurans and implications for resistance to ionizing radiation damage	http://www.pnas.org/content/98/9/5240.long#ref-100
EIF5	highly expressed in D. radiodurans, a bacterium highly resistant to ionizing radiation	Predicted highly expressed and putative alien genes of Deinococcus radiodurans and implications for resistance to ionizing radiation damage	http://www.pnas.org/content/98/9/5240.long#ref-100
EIF5A	highly expressed in D. radiodurans, a bacterium highly resistant to ionizing radiation	Predicted highly expressed and putative alien genes of Deinococcus radiodurans and implications for resistance to ionizing radiation damage	http://www.pnas.org/content/98/9/5240.long#ref-100
EIF5B	highly expressed in D. radiodurans, a bacterium highly resistant to ionizing radiation	Predicted highly expressed and putative alien genes of Deinococcus radiodurans and implications for resistance to ionizing radiation damage	http://www.pnas.org/content/98/9/5240.long#ref-100
EIF6	highly expressed in D. radiodurans, a bacterium highly resistant to ionizing radiation	Predicted highly expressed and putative alien genes of Deinococcus radiodurans and implications for resistance to ionizing radiation damage	http://www.pnas.org/content/98/9/5240.long#ref-100
ELOVL1	significantly downregulated in response to gamma radiation; caveat: differentially expressed in trypanosomes, not humans	Capture of neuroepithelial-like stem cells from pluripotent stem cells provides a versatile system for in vitro production of human neurons	http://journals.plos.org/plosone/article?id=10.1371/journal.pone.0029597
ELOVL2	significantly downregulated in response to gamma radiation; caveat: differentially expressed in trypanosomes, not humans	Capture of neuroepithelial-like stem cells from pluripotent stem cells provides a versatile system for in vitro production of human neurons	http://journals.plos.org/plosone/article?id=10.1371/journal.pone.0029597
ELOVL3	significantly downregulated in response to gamma radiation; caveat: differentially expressed in trypanosomes, not humans	Capture of neuroepithelial-like stem cells from pluripotent stem cells provides a versatile system for in vitro production of human neurons	http://journals.plos.org/plosone/article?id=10.1371/journal.pone.0029597
ELOVL4	significantly downregulated in response to gamma radiation; caveat: differentially expressed in trypanosomes, not humans	Capture of neuroepithelial-like stem cells from pluripotent stem cells provides a versatile system for in vitro production of human neurons	http://journals.plos.org/plosone/article?id=10.1371/journal.pone.0029597
ELOVL5	significantly downregulated in response to gamma radiation; caveat: differentially expressed in trypanosomes, not humans	Capture of neuroepithelial-like stem cells from pluripotent stem cells provides a versatile system for in vitro production of human neurons	http://journals.plos.org/plosone/article?id=10.1371/journal.pone.0029597
ELOVL6	significantly downregulated in response to gamma radiation; caveat: differentially expressed in trypanosomes, not humans	Capture of neuroepithelial-like stem cells from pluripotent stem cells provides a versatile system for in vitro production of human neurons	http://journals.plos.org/plosone/article?id=10.1371/journal.pone.0029597
ELOVL7	significantly downregulated in response to gamma radiation; caveat: differentially expressed in trypanosomes, not humans	Capture of neuroepithelial-like stem cells from pluripotent stem cells provides a versatile system for in vitro production of human neurons	http://journals.plos.org/plosone/article?id=10.1371/journal.pone.0029597
EME1	confers UV sensitivity when mutated or deleted	A genome-wide screen in Saccharomyces cerevisiae for genes affecting UV radiation sensitivity	http://www.pnas.org/content/98/22/12608.long#sec-10
EME2	confers UV sensitivity when mutated or deleted	A genome-wide screen in Saccharomyces cerevisiae for genes affecting UV radiation sensitivity	http://www.pnas.org/content/98/22/12608.long#sec-10
ENO1	highly expressed in D. radiodurans, a bacterium highly resistant to ionizing radiation	Predicted highly expressed and putative alien genes of Deinococcus radiodurans and implications for resistance to ionizing radiation damage	http://www.pnas.org/content/98/9/5240.long#ref-100
ENO2	highly expressed in D. radiodurans, a bacterium highly resistant to ionizing radiation	Predicted highly expressed and putative alien genes of Deinococcus radiodurans and implications for resistance to ionizing radiation damage	http://www.pnas.org/content/98/9/5240.long#ref-100
ENO3	highly expressed in D. radiodurans, a bacterium highly resistant to ionizing radiation	Predicted highly expressed and putative alien genes of Deinococcus radiodurans and implications for resistance to ionizing radiation damage	http://www.pnas.org/content/98/9/5240.long#ref-100
ENO4	highly expressed in D. radiodurans, a bacterium highly resistant to ionizing radiation	Predicted highly expressed and putative alien genes of Deinococcus radiodurans and implications for resistance to ionizing radiation damage	http://www.pnas.org/content/98/9/5240.long#ref-100
ERCC1	confers UV sensitivity when mutated or deleted	A genome-wide screen in Saccharomyces cerevisiae for genes affecting UV radiation sensitivity	http://www.pnas.org/content/98/22/12608.long#sec-10
ERCC2	confers UV sensitivity when mutated or deleted	A genome-wide screen in Saccharomyces cerevisiae for genes affecting UV radiation sensitivity	http://www.pnas.org/content/98/22/12608.long#sec-10
ERCC3	confers UV sensitivity when mutated or deleted	A genome-wide screen in Saccharomyces cerevisiae for genes affecting UV radiation sensitivity	http://www.pnas.org/content/98/22/12608.long#sec-10
ERCC4	confers UV sensitivity when mutated or deleted	A genome-wide screen in Saccharomyces cerevisiae for genes affecting UV radiation sensitivity	http://www.pnas.org/content/98/22/12608.long#sec-10
ERCC5	confers UV sensitivity when mutated or deleted	A genome-wide screen in Saccharomyces cerevisiae for genes affecting UV radiation sensitivity	http://www.pnas.org/content/98/22/12608.long#sec-10
ERCC6	confers UV sensitivity when mutated or deleted	A genome-wide screen in Saccharomyces cerevisiae for genes affecting UV radiation sensitivity	http://www.pnas.org/content/98/22/12608.long#sec-10
ERCC8	confers UV sensitivity when mutated or deleted	A genome-wide screen in Saccharomyces cerevisiae for genes affecting UV radiation sensitivity	http://www.pnas.org/content/98/22/12608.long#sec-10
ERLIN1	highly expressed in D. radiodurans, a bacterium highly resistant to ionizing radiation	Predicted highly expressed and putative alien genes of Deinococcus radiodurans and implications for resistance to ionizing radiation damage	http://www.pnas.org/content/98/9/5240.long#ref-100
ERLIN2	highly expressed in D. radiodurans, a bacterium highly resistant to ionizing radiation	Predicted highly expressed and putative alien genes of Deinococcus radiodurans and implications for resistance to ionizing radiation damage	http://www.pnas.org/content/98/9/5240.long#ref-100
ESYT1	gene signature that distinguishes radiation exposure in mice	Gene expression signatures that predict radiation exposure in mice and humans	https://www.ncbi.nlm.nih.gov/pmc/articles/PMC1845155/
EXO1	highly expressed in D. radiodurans, a bacterium highly resistant to ionizing radiation	Predicted highly expressed and putative alien genes of Deinococcus radiodurans and implications for resistance to ionizing radiation damage	http://www.pnas.org/content/98/9/5240.long#ref-100
EXO2	highly expressed in D. radiodurans, a bacterium highly resistant to ionizing radiation	Predicted highly expressed and putative alien genes of Deinococcus radiodurans and implications for resistance to ionizing radiation damage	http://www.pnas.org/content/98/9/5240.long#ref-100
EXO5	highly expressed in D. radiodurans, a bacterium highly resistant to ionizing radiation	Predicted highly expressed and putative alien genes of Deinococcus radiodurans and implications for resistance to ionizing radiation damage	http://www.pnas.org/content/98/9/5240.long#ref-100
EXOC4	upregulated in normal epithelial tissue vs irradiated epithelial tissue	A gene expression signature distinguishes normal tissues of sporadic and radiation-induced papillary thyroid carcinomas	https://www.nature.com/bjc/journal/v107/n6/full/bjc2012302a.html
EZR	gene signature that distinguishes radiation exposure in mice	Gene expression signatures that predict radiation exposure in mice and humans	https://www.ncbi.nlm.nih.gov/pmc/articles/PMC1845155/
FAAP24	highly expressed in D. radiodurans, a bacterium highly resistant to ionizing radiation	Predicted highly expressed and putative alien genes of Deinococcus radiodurans and implications for resistance to ionizing radiation damage	http://www.pnas.org/content/98/9/5240.long#ref-100
FADS1	significantly downregulated in response to gamma radiation; caveat: differentially expressed in trypanosomes, not humans	Capture of neuroepithelial-like stem cells from pluripotent stem cells provides a versatile system for in vitro production of human neurons	http://journals.plos.org/plosone/article?id=10.1371/journal.pone.0029597
FADS2	significantly downregulated in response to gamma radiation; caveat: differentially expressed in trypanosomes, not humans	Capture of neuroepithelial-like stem cells from pluripotent stem cells provides a versatile system for in vitro production of human neurons	http://journals.plos.org/plosone/article?id=10.1371/journal.pone.0029597
FADS3	significantly downregulated in response to gamma radiation; caveat: differentially expressed in trypanosomes, not humans	Capture of neuroepithelial-like stem cells from pluripotent stem cells provides a versatile system for in vitro production of human neurons	http://journals.plos.org/plosone/article?id=10.1371/journal.pone.0029597
FAM127B	genes differentially expressed in peripheral blood mononuclear cells after exposure to different doses of UV and Xray radiation	Identification of gene-based responses in human blood cells exposed to alpha particle radiation	https://bmcmedgenomics.biomedcentral.com/articles/10.1186/1755-8794-7-43
FAM208B	upregulated in normal epithelial tissue vs irradiated epithelial tissue	A gene expression signature distinguishes normal tissues of sporadic and radiation-induced papillary thyroid carcinomas	https://www.nature.com/bjc/journal/v107/n6/full/bjc2012302a.html
FAM20B	genes differentially expressed in peripheral blood mononuclear cells after exposure to different doses of UV and Xray radiation	Identification of gene-based responses in human blood cells exposed to alpha particle radiation	https://bmcmedgenomics.biomedcentral.com/articles/10.1186/1755-8794-7-43
FAM213B	significantly downregulated in response to gamma radiation; caveat: differentially expressed in trypanosomes, not humans	Capture of neuroepithelial-like stem cells from pluripotent stem cells provides a versatile system for in vitro production of human neurons	http://journals.plos.org/plosone/article?id=10.1371/journal.pone.0029597
FAM62B	upregulated in normal epithelial tissue vs irradiated epithelial tissue	A gene expression signature distinguishes normal tissues of sporadic and radiation-induced papillary thyroid carcinomas	https://www.nature.com/bjc/journal/v107/n6/full/bjc2012302a.html
FANCA	human DNA repair gene database	Human DNA Repair Genes	http://science.sciencemag.org/content/291/5507/1284.full
FANCB	human DNA repair gene database	Human DNA Repair Genes	http://science.sciencemag.org/content/291/5507/1284.full
FANCC	human DNA repair gene database	Human DNA Repair Genes	http://science.sciencemag.org/content/291/5507/1284.full
FANCD	human DNA repair gene database	Human DNA Repair Genes	http://science.sciencemag.org/content/291/5507/1284.full
FANCD2	REPAIRtoire - comprehensive database for DNA damage and repair genes	REPAIRtoire - a database of DNA repair pathways	https://www.ncbi.nlm.nih.gov/pmc/articles/PMC3013684/
FANCE	human DNA repair gene database	Human DNA Repair Genes	http://science.sciencemag.org/content/291/5507/1284.full
FANCF	human DNA repair gene database	Human DNA Repair Genes	http://science.sciencemag.org/content/291/5507/1284.full
FANCG	human DNA repair gene database	Human DNA Repair Genes	http://science.sciencemag.org/content/291/5507/1284.full
FANCI	REPAIRtoire - comprehensive database for DNA damage and repair genes	REPAIRtoire - a database of DNA repair pathways	https://www.ncbi.nlm.nih.gov/pmc/articles/PMC3013684/
FANCL	REPAIRtoire - comprehensive database for DNA damage and repair genes	REPAIRtoire - a database of DNA repair pathways	https://www.ncbi.nlm.nih.gov/pmc/articles/PMC3013684/
FANCM	REPAIRtoire - comprehensive database for DNA damage and repair genes	REPAIRtoire - a database of DNA repair pathways	https://www.ncbi.nlm.nih.gov/pmc/articles/PMC3013684/
FAS	significantly up-regulated genes in irradiated lymphocytes	Gene expression following ionising radiation: identification of biomarkers for dose estimation and prediction of individual response	http://www.tandfonline.com/doi/full/10.3109/09553002.2010.519424
FBXO22	significantly up-regulated genes in irradiated lymphocytes	Gene expression following ionising radiation: identification of biomarkers for dose estimation and prediction of individual response	http://www.tandfonline.com/doi/full/10.3109/09553002.2010.519424
FBXW2	significantly up-regulated genes in irradiated lymphocytes	Gene expression following ionising radiation: identification of biomarkers for dose estimation and prediction of individual response	http://www.tandfonline.com/doi/full/10.3109/09553002.2010.519424
FCER1G	gene signature that distinguishes radiation exposure in mice	Gene expression signatures that predict radiation exposure in mice and humans	https://www.ncbi.nlm.nih.gov/pmc/articles/PMC1845155/
FDPS	significantly downregulated in response to gamma radiation; caveat: differentially expressed in trypanosomes, not humans	Capture of neuroepithelial-like stem cells from pluripotent stem cells provides a versatile system for in vitro production of human neurons	http://journals.plos.org/plosone/article?id=10.1371/journal.pone.0029597
FDXR	genes differentially expressed in peripheral blood mononuclear cells after exposure to different doses of UV and Xray radiation	Identification of gene-based responses in human blood cells exposed to alpha particle radiation	https://bmcmedgenomics.biomedcentral.com/articles/10.1186/1755-8794-7-43
FEN1	confers UV sensitivity when mutated or deleted	A genome-wide screen in Saccharomyces cerevisiae for genes affecting UV radiation sensitivity	http://www.pnas.org/content/98/22/12608.long#sec-10
FGFBP2	significantly downregulated in whole blood	Gene expression following ionising radiation: identification of biomarkers for dose estimation and prediction of individual response	http://www.tandfonline.com/doi/full/10.3109/09553002.2010.519424
FH	highly expressed in D. radiodurans, a bacterium highly resistant to ionizing radiation	Predicted highly expressed and putative alien genes of Deinococcus radiodurans and implications for resistance to ionizing radiation damage	http://www.pnas.org/content/98/9/5240.long#ref-100
FHL2	genes differentially expressed in peripheral blood mononuclear cells after exposure to different doses of UV and Xray radiation	Identification of gene-based responses in human blood cells exposed to alpha particle radiation	https://bmcmedgenomics.biomedcentral.com/articles/10.1186/1755-8794-7-43
FLT1	upregulated in normal epithelial tissue vs irradiated epithelial tissue	A gene expression signature distinguishes normal tissues of sporadic and radiation-induced papillary thyroid carcinomas	https://www.nature.com/bjc/journal/v107/n6/full/bjc2012302a.html
FOLH1	significantly downregulated in response to gamma radiation; caveat: differentially expressed in trypanosomes, not humans	Capture of neuroepithelial-like stem cells from pluripotent stem cells provides a versatile system for in vitro production of human neurons	http://journals.plos.org/plosone/article?id=10.1371/journal.pone.0029597
FOXRED1	significantly downregulated in whole blood	Gene expression following ionising radiation: identification of biomarkers for dose estimation and prediction of individual response	http://www.tandfonline.com/doi/full/10.3109/09553002.2010.519424
FTH1	gene signature that distinguishes radiation response in BALB/c mice	Gene expression signatures of radiation response are specific, durable, and accurate in mice and humans	https://www.ncbi.nlm.nih.gov/pmc/articles/PMC2271127/
FUS	upregulated in normal epithelial tissue vs irradiated epithelial tissue	A gene expression signature distinguishes normal tissues of sporadic and radiation-induced papillary thyroid carcinomas	https://www.nature.com/bjc/journal/v107/n6/full/bjc2012302a.html
G3BP1	gene signature that distinguishes radiation response in BALB/c mice	Gene expression signatures of radiation response are specific, durable, and accurate in mice and humans	https://www.ncbi.nlm.nih.gov/pmc/articles/PMC2271127/
G3BP2	gene signature that distinguishes radiation response in BALB/c mice	Gene expression signatures of radiation response are specific, durable, and accurate in mice and humans	https://www.ncbi.nlm.nih.gov/pmc/articles/PMC2271127/
GABARAP	gene signature that distinguishes radiation exposure in mice	Gene expression signatures that predict radiation exposure in mice and humans	https://www.ncbi.nlm.nih.gov/pmc/articles/PMC1845155/
GADD45A	significantly up-regulated genes in irradiated lymphocytes	Gene expression following ionising radiation: identification of biomarkers for dose estimation and prediction of individual response	http://www.tandfonline.com/doi/full/10.3109/09553002.2010.519424
GALC	upregulated in normal epithelial tissue vs irradiated epithelial tissue	A gene expression signature distinguishes normal tissues of sporadic and radiation-induced papillary thyroid carcinomas	https://www.nature.com/bjc/journal/v107/n6/full/bjc2012302a.html
GALT	gene signature that distinguishes radiation exposure in mice	Gene expression signatures that predict radiation exposure in mice and humans	https://www.ncbi.nlm.nih.gov/pmc/articles/PMC1845155/
GAPDH	highly expressed in D. radiodurans, a bacterium highly resistant to ionizing radiation	Predicted highly expressed and putative alien genes of Deinococcus radiodurans and implications for resistance to ionizing radiation damage	http://www.pnas.org/content/98/9/5240.long#ref-100
GATC	highly expressed in D. radiodurans, a bacterium highly resistant to ionizing radiation	Predicted highly expressed and putative alien genes of Deinococcus radiodurans and implications for resistance to ionizing radiation damage	http://www.pnas.org/content/98/9/5240.long#ref-100
GCDH	gene signature that distinguishes radiation response in C57B16 mice	Gene expression signatures of radiation response are specific, durable, and accurate in mice and humans	https://www.ncbi.nlm.nih.gov/pmc/articles/PMC2271127/
GCSH	significantly upregulated in response to gamma radiation; caveat: differentially regulated in trypanosomes, not humans	Capture of neuroepithelial-like stem cells from pluripotent stem cells provides a versatile system for in vitro production of human neurons	http://journals.plos.org/plosone/article?id=10.1371/journal.pone.0029597
GDF15	genes differentially expressed in peripheral blood mononuclear cells after exposure to different doses of UV and Xray radiation	Identification of gene-based responses in human blood cells exposed to alpha particle radiation	https://bmcmedgenomics.biomedcentral.com/articles/10.1186/1755-8794-7-43
GDI2	gene signature that distinguishes radiation exposure in mice	Gene expression signatures that predict radiation exposure in mice and humans	https://www.ncbi.nlm.nih.gov/pmc/articles/PMC1845155/
GEN1	highly expressed in D. radiodurans, a bacterium highly resistant to ionizing radiation	Predicted highly expressed and putative alien genes of Deinococcus radiodurans and implications for resistance to ionizing radiation damage	http://www.pnas.org/content/98/9/5240.long#ref-100
GFRA3	significantly downregulated in whole blood	Gene expression following ionising radiation: identification of biomarkers for dose estimation and prediction of individual response	http://www.tandfonline.com/doi/full/10.3109/09553002.2010.519424
GGA2	gene signature that distinguishes radiation response in BALB/c mice	Gene expression signatures of radiation response are specific, durable, and accurate in mice and humans	https://www.ncbi.nlm.nih.gov/pmc/articles/PMC2271127/
GK	highly expressed in D. radiodurans, a bacterium highly resistant to ionizing radiation	Predicted highly expressed and putative alien genes of Deinococcus radiodurans and implications for resistance to ionizing radiation damage	http://www.pnas.org/content/98/9/5240.long#ref-100
GLCCI1	significantly downregulated in whole blood	Gene expression following ionising radiation: identification of biomarkers for dose estimation and prediction of individual response	http://www.tandfonline.com/doi/full/10.3109/09553002.2010.519424
GLIPR2	gene signature that distinguishes radiation exposure in mice	Gene expression signatures that predict radiation exposure in mice and humans	https://www.ncbi.nlm.nih.gov/pmc/articles/PMC1845155/
GLO1	significantly upregulated in response to gamma radiation; caveat: differentially regulated in trypanosomes, not humans	Capture of neuroepithelial-like stem cells from pluripotent stem cells provides a versatile system for in vitro production of human neurons	http://journals.plos.org/plosone/article?id=10.1371/journal.pone.0029597
GNAL	upregulated in normal epithelial tissue vs irradiated epithelial tissue	A gene expression signature distinguishes normal tissues of sporadic and radiation-induced papillary thyroid carcinomas	https://www.nature.com/bjc/journal/v107/n6/full/bjc2012302a.html
GNG12	gene signature that distinguishes radiation exposure in mice	Gene expression signatures that predict radiation exposure in mice and humans	https://www.ncbi.nlm.nih.gov/pmc/articles/PMC1845155/
GOLGA5	gene signature that distinguishes radiation response in C57B16 mice	Gene expression signatures of radiation response are specific, durable, and accurate in mice and humans	https://www.ncbi.nlm.nih.gov/pmc/articles/PMC2271127/
GOT2	genes differentially expressed in Drosophila regulated by UVA radiation stress	Identification and transcriptional profiling of differentially expressed genes associated with response to UVA radiation in Drosophila melanogaster	https://academic.oup.com/ee/article-lookup/doi/10.1603/EN12319
GPD1	highly expressed in D. radiodurans, a bacterium highly resistant to ionizing radiation	Predicted highly expressed and putative alien genes of Deinococcus radiodurans and implications for resistance to ionizing radiation damage	http://www.pnas.org/content/98/9/5240.long#ref-100
GPD1L	highly expressed in D. radiodurans, a bacterium highly resistant to ionizing radiation	Predicted highly expressed and putative alien genes of Deinococcus radiodurans and implications for resistance to ionizing radiation damage	http://www.pnas.org/content/98/9/5240.long#ref-100
GPD2	highly expressed in D. radiodurans, a bacterium highly resistant to ionizing radiation	Predicted highly expressed and putative alien genes of Deinococcus radiodurans and implications for resistance to ionizing radiation damage	http://www.pnas.org/content/98/9/5240.long#ref-100
GPI	significantly upregulated in response to gamma radiation; caveat: differentially regulated in trypanosomes, not humans	Capture of neuroepithelial-like stem cells from pluripotent stem cells provides a versatile system for in vitro production of human neurons	http://journals.plos.org/plosone/article?id=10.1371/journal.pone.0029597
GPR1	significantly downregulated in response to gamma radiation; caveat: differentially expressed in trypanosomes, not humans	Capture of neuroepithelial-like stem cells from pluripotent stem cells provides a versatile system for in vitro production of human neurons	http://journals.plos.org/plosone/article?id=10.1371/journal.pone.0029597
GPS1	REPAIRtoire - comprehensive database for DNA damage and repair genes	REPAIRtoire - a database of DNA repair pathways	https://www.ncbi.nlm.nih.gov/pmc/articles/PMC3013684/
GPX1	significantly upregulated in response to gamma radiation; caveat: differentially regulated in trypanosomes, not humans	Capture of neuroepithelial-like stem cells from pluripotent stem cells provides a versatile system for in vitro production of human neurons	http://journals.plos.org/plosone/article?id=10.1371/journal.pone.0029597
GPX2	significantly upregulated in response to gamma radiation; caveat: differentially regulated in trypanosomes, not humans	Capture of neuroepithelial-like stem cells from pluripotent stem cells provides a versatile system for in vitro production of human neurons	http://journals.plos.org/plosone/article?id=10.1371/journal.pone.0029597
GPX3	significantly upregulated in response to gamma radiation; caveat: differentially regulated in trypanosomes, not humans	Capture of neuroepithelial-like stem cells from pluripotent stem cells provides a versatile system for in vitro production of human neurons	http://journals.plos.org/plosone/article?id=10.1371/journal.pone.0029597
GPX4	significantly upregulated in response to gamma radiation; caveat: differentially regulated in trypanosomes, not humans	Capture of neuroepithelial-like stem cells from pluripotent stem cells provides a versatile system for in vitro production of human neurons	http://journals.plos.org/plosone/article?id=10.1371/journal.pone.0029597
GPX5	significantly upregulated in response to gamma radiation; caveat: differentially regulated in trypanosomes, not humans	Capture of neuroepithelial-like stem cells from pluripotent stem cells provides a versatile system for in vitro production of human neurons	http://journals.plos.org/plosone/article?id=10.1371/journal.pone.0029597
GPX6	significantly upregulated in response to gamma radiation; caveat: differentially regulated in trypanosomes, not humans	Capture of neuroepithelial-like stem cells from pluripotent stem cells provides a versatile system for in vitro production of human neurons	http://journals.plos.org/plosone/article?id=10.1371/journal.pone.0029597
GPX7	significantly upregulated in response to gamma radiation; caveat: differentially regulated in trypanosomes, not humans	Capture of neuroepithelial-like stem cells from pluripotent stem cells provides a versatile system for in vitro production of human neurons	http://journals.plos.org/plosone/article?id=10.1371/journal.pone.0029597
GPX8	significantly upregulated in response to gamma radiation; caveat: differentially regulated in trypanosomes, not humans	Capture of neuroepithelial-like stem cells from pluripotent stem cells provides a versatile system for in vitro production of human neurons	http://journals.plos.org/plosone/article?id=10.1371/journal.pone.0029597
GRPEL1	significantly upregulated in response to gamma radiation; caveat: differentially regulated in trypanosomes, not humans	Capture of neuroepithelial-like stem cells from pluripotent stem cells provides a versatile system for in vitro production of human neurons	http://journals.plos.org/plosone/article?id=10.1371/journal.pone.0029597
GSS	genes differentially expressed in peripheral blood mononuclear cells after exposure to different doses of UV and Xray radiation	Identification of gene-based responses in human blood cells exposed to alpha particle radiation	https://bmcmedgenomics.biomedcentral.com/articles/10.1186/1755-8794-7-43
GTF2H1	highly expressed in D. radiodurans, a bacterium highly resistant to ionizing radiation	Predicted highly expressed and putative alien genes of Deinococcus radiodurans and implications for resistance to ionizing radiation damage	http://www.pnas.org/content/98/9/5240.long#ref-100
GTF2H2	highly expressed in D. radiodurans, a bacterium highly resistant to ionizing radiation	Predicted highly expressed and putative alien genes of Deinococcus radiodurans and implications for resistance to ionizing radiation damage	http://www.pnas.org/content/98/9/5240.long#ref-100
GTF2H3	highly expressed in D. radiodurans, a bacterium highly resistant to ionizing radiation	Predicted highly expressed and putative alien genes of Deinococcus radiodurans and implications for resistance to ionizing radiation damage	http://www.pnas.org/content/98/9/5240.long#ref-100
GTF2H4	highly expressed in D. radiodurans, a bacterium highly resistant to ionizing radiation	Predicted highly expressed and putative alien genes of Deinococcus radiodurans and implications for resistance to ionizing radiation damage	http://www.pnas.org/content/98/9/5240.long#ref-100
GTF2H5	highly expressed in D. radiodurans, a bacterium highly resistant to ionizing radiation	Predicted highly expressed and putative alien genes of Deinococcus radiodurans and implications for resistance to ionizing radiation damage	http://www.pnas.org/content/98/9/5240.long#ref-100
GTF3A	gene signature that distinguishes radiation status in humans	Gene expression signatures of radiation response are specific, durable, and accurate in mice and humans	https://www.ncbi.nlm.nih.gov/pmc/articles/PMC2271127/
GZMK	significantly downregulated in whole blood	Gene expression following ionising radiation: identification of biomarkers for dose estimation and prediction of individual response	http://www.tandfonline.com/doi/full/10.3109/09553002.2010.519424
H2AFX	there is evidence that FoxO3a is involved in the maintenance of genome integrity in response to the DNA damage and is mediated by H2AFX via unknown mechanisms	Histone H2AX is involved in FoxO3a-Mediated Transcriptional Responses to Ionizing Radiation to Maintain Genome Stability	https://www.ncbi.nlm.nih.gov/pubmed/26694365
H3F3B	gene signature that distinguishes radiation exposure in mice	Gene expression signatures that predict radiation exposure in mice and humans	https://www.ncbi.nlm.nih.gov/pmc/articles/PMC1845155/
HAT1	significantly upregulated in response to gamma radiation; caveat: differentially regulated in trypanosomes, not humans	Capture of neuroepithelial-like stem cells from pluripotent stem cells provides a versatile system for in vitro production of human neurons	http://journals.plos.org/plosone/article?id=10.1371/journal.pone.0029597
HDHD2	significantly downregulated in response to gamma radiation; caveat: differentially expressed in trypanosomes, not humans	Capture of neuroepithelial-like stem cells from pluripotent stem cells provides a versatile system for in vitro production of human neurons	http://journals.plos.org/plosone/article?id=10.1371/journal.pone.0029597
HDHD3	significantly downregulated in response to gamma radiation; caveat: differentially expressed in trypanosomes, not humans	Capture of neuroepithelial-like stem cells from pluripotent stem cells provides a versatile system for in vitro production of human neurons	http://journals.plos.org/plosone/article?id=10.1371/journal.pone.0029597
HELB	highly expressed in D. radiodurans, a bacterium highly resistant to ionizing radiation	Predicted highly expressed and putative alien genes of Deinococcus radiodurans and implications for resistance to ionizing radiation damage	http://www.pnas.org/content/98/9/5240.long#ref-100
HELLS	confers UV sensitivity when mutated or deleted	A genome-wide screen in Saccharomyces cerevisiae for genes affecting UV radiation sensitivity	http://www.pnas.org/content/98/22/12608.long#sec-10
HEXB	gene signature that distinguishes radiation response in C57B16 mice	Gene expression signatures of radiation response are specific, durable, and accurate in mice and humans	https://www.ncbi.nlm.nih.gov/pmc/articles/PMC2271127/
HIST1H4B	genes differentially expressed in peripheral blood mononuclear cells after exposure to different doses of UV and Xray radiation	Identification of gene-based responses in human blood cells exposed to alpha particle radiation	https://bmcmedgenomics.biomedcentral.com/articles/10.1186/1755-8794-7-43
HIST4H4	significantly downregulated in response to gamma radiation; caveat: differentially expressed in trypanosomes, not humans	Capture of neuroepithelial-like stem cells from pluripotent stem cells provides a versatile system for in vitro production of human neurons	http://journals.plos.org/plosone/article?id=10.1371/journal.pone.0029597
HLTF	confers UV sensitivity when mutated or deleted	A genome-wide screen in Saccharomyces cerevisiae for genes affecting UV radiation sensitivity	http://www.pnas.org/content/98/22/12608.long#sec-10
HMGN1	gene signature that distinguishes radiation response in BALB/c mice	Gene expression signatures of radiation response are specific, durable, and accurate in mice and humans	https://www.ncbi.nlm.nih.gov/pmc/articles/PMC2271127/
HMMR	significantly downregulated in irradiated lymphocytes	Gene expression following ionising radiation: identification of biomarkers for dose estimation and prediction of individual response	http://www.tandfonline.com/doi/full/10.3109/09553002.2010.519424
HNRNPDL	gene signature that distinguishes radiation status in humans	Gene expression signatures of radiation response are specific, durable, and accurate in mice and humans	https://www.ncbi.nlm.nih.gov/pmc/articles/PMC2271127/
HPA1B	heat shock proteins upregulated in Drosophila under UVA radiation stress	differential temporal expression profiles of heat shock protein genes in Drosophila melanogaster under ultraviolet A radiation stress	https://academic.oup.com/ee/article-lookup/doi/10.1603/EN13242
HPCAL1	gene signature that distinguishes radiation exposure in mice	Gene expression signatures that predict radiation exposure in mice and humans	https://www.ncbi.nlm.nih.gov/pmc/articles/PMC1845155/
HRAFX	DNA repair genes that respond to UV radiation damage	Genetic variations in DNA repair genes, radiosensitivity to cancer and susceptibility to acute tissue reactions in radiotherapy-treated cancer patients	http://www.tandfonline.com/doi/full/10.1080/02841860801885969
HSP90AA1	significantly upregulated in whole blood	Gene expression following ionising radiation: identification of biomarkers for dose estimation and prediction of individual response	http://www.tandfonline.com/doi/full/10.3109/09553002.2010.519424
HSP90AB1	heat shock proteins upregulated in Drosophila under UVA radiation stress	differential temporal expression profiles of heat shock protein genes in Drosophila melanogaster under ultraviolet A radiation stress	https://academic.oup.com/ee/article-lookup/doi/10.1603/EN13240
HSPA12A	heat shock proteins upregulated in Drosophila under UVA radiation stress	differential temporal expression profiles of heat shock protein genes in Drosophila melanogaster under ultraviolet A radiation stress	https://academic.oup.com/ee/article-lookup/doi/10.1603/EN13252
HSPA12B	heat shock proteins upregulated in Drosophila under UVA radiation stress	differential temporal expression profiles of heat shock protein genes in Drosophila melanogaster under ultraviolet A radiation stress	https://academic.oup.com/ee/article-lookup/doi/10.1603/EN13253
HSPA13	heat shock proteins upregulated in Drosophila under UVA radiation stress	differential temporal expression profiles of heat shock protein genes in Drosophila melanogaster under ultraviolet A radiation stress	https://academic.oup.com/ee/article-lookup/doi/10.1603/EN13254
HSPA14	heat shock proteins upregulated in Drosophila under UVA radiation stress	differential temporal expression profiles of heat shock protein genes in Drosophila melanogaster under ultraviolet A radiation stress	https://academic.oup.com/ee/article-lookup/doi/10.1603/EN13255
HSPA1A	heat shock proteins upregulated in Drosophila under UVA radiation stress	differential temporal expression profiles of heat shock protein genes in Drosophila melanogaster under ultraviolet A radiation stress	https://academic.oup.com/ee/article-lookup/doi/10.1603/EN13241
HSPA1B	significantly downregulated in response to gamma radiation; caveat: differentially expressed in trypanosomes, not humans	Capture of neuroepithelial-like stem cells from pluripotent stem cells provides a versatile system for in vitro production of human neurons	http://journals.plos.org/plosone/article?id=10.1371/journal.pone.0029597
HSPA1L	significantly downregulated in response to gamma radiation; caveat: differentially expressed in trypanosomes, not humans	Capture of neuroepithelial-like stem cells from pluripotent stem cells provides a versatile system for in vitro production of human neurons	http://journals.plos.org/plosone/article?id=10.1371/journal.pone.0029597
HSPA2	heat shock proteins upregulated in Drosophila under UVA radiation stress	differential temporal expression profiles of heat shock protein genes in Drosophila melanogaster under ultraviolet A radiation stress	https://academic.oup.com/ee/article-lookup/doi/10.1603/EN13244
HSPA3	significantly downregulated in response to gamma radiation; caveat: differentially expressed in trypanosomes, not humans	Capture of neuroepithelial-like stem cells from pluripotent stem cells provides a versatile system for in vitro production of human neurons	http://journals.plos.org/plosone/article?id=10.1371/journal.pone.0029597
HSPA4	heat shock proteins upregulated in Drosophila under UVA radiation stress	differential temporal expression profiles of heat shock protein genes in Drosophila melanogaster under ultraviolet A radiation stress	https://academic.oup.com/ee/article-lookup/doi/10.1603/EN13245
HSPA4L	heat shock proteins upregulated in Drosophila under UVA radiation stress	differential temporal expression profiles of heat shock protein genes in Drosophila melanogaster under ultraviolet A radiation stress	https://academic.oup.com/ee/article-lookup/doi/10.1603/EN13246
HSPA5	significantly downregulated in response to gamma radiation; caveat: differentially expressed in trypanosomes, not humans	Capture of neuroepithelial-like stem cells from pluripotent stem cells provides a versatile system for in vitro production of human neurons	http://journals.plos.org/plosone/article?id=10.1371/journal.pone.0029597
[truncated: 537 more rows]
