# Supplementary material for: Predicting ionizing radiation exposure using biochemically-inspired genomic machine learning
Source: F1000Res. 2018 Jun 15;7:233. Originally published 2018 Feb 27. [Version 2] doi: 10.12688/f1000research.14048.2 (PMC5981198; doi:10.12688/f1000research.14048.2)
Supplement: Supplementary file 3 [file f1000research-7-16666-s0002.tgz]

Archive with 1 entries (1 files):
- 2211d7d0-b219-4419-a392-4828d451f234.zip
